# Supplementary material for: Outer-Sphere CO Release Mechanism in the Methanol-to-Syngas Reaction Catalyzed by a Ru-PNP Pincer Complex
Source: ACS Catal. 2025 Mar 12;15(6):5113–22. doi: 10.1021/acscatal.4c06818 (PMC11934088; doi:10.1021/acscatal.4c06818)
Supplement: Supplementary file 2 — cs4c06818_si_002.xyz [file cs4c06818_si_002.xyz]

     4
CH2O-methanol-opt  Gcorr(methanol)= -71837.45258 kcal/mol
C      -0.52787800     -0.00008400      0.00004700
O       0.67584600      0.00013400      0.00001900
H      -1.12850900      0.94252300     -0.00009400
H      -1.12875400     -0.94253700     -0.00008400
     6
CH3OH-methanol-opt  Gcorr(methanol)= -72588.14862 kcal/mol
C       0.65417000     -0.01885700      0.00001600
H       1.09649900      0.98678600     -0.00056500
H       1.03522000     -0.54849800     -0.89121700
H       1.03526300     -0.54749100      0.89183400
O      -0.74547500      0.12328200     -0.00003500
H      -1.12820300     -0.76390800      0.00013100
     2
CO-methanol-opt  Gcorr(methanol)= -71099.53646 kcal/mol
C       0.00000000      0.00000000     -0.64722700
O       0.00000000      0.00000000      0.48542000
     2
H2-methanol-opt  Gcorr(methanol)=-735.3493792 kcal/mol
H       0.00000000      0.00000000      0.37739900
H       0.00000000      0.00000000     -0.37739900
     8
HCOOCH3-methanol-opt  Gcorr(methanol)=-143697.2047 kcal/mol
C       0.82444500      0.43854700      0.00007000
O       1.29758600     -0.67224900     -0.00006900
H       1.40862900      1.37958200     -0.00003600
O      -0.47144700      0.72135800      0.00005200
C      -1.36074000     -0.40049600      0.00001900
H      -2.37407400      0.01000400      0.00004000
H      -1.20631300     -1.01650200     -0.89524300
H      -1.20629700     -1.01656800      0.89523400
     5
HCOOH-methanol-opt  Gcorr(methanol)=-119066.3259 kcal/mol
C      -0.12740200      0.39779600     -0.00002300
O      -1.14230700     -0.25438300      0.00000400
O       1.10452900     -0.09342300     -0.00000700
H      -0.08950000      1.50561800      0.00005700
H       1.05700300     -1.06864400     -0.00002700
    10
HOCH2OCH3-methanol-opt  Gcorr(methanol)= -144426.4188 kcal/mol
C      -0.71574900      0.56917400      0.49218500
H      -0.58447000      0.51654300      1.59063100
O       0.52741200      0.74486300     -0.14435600
C       1.37152800     -0.36610700      0.01886100
H       0.93003900     -1.28839200     -0.40201000
H       2.31039000     -0.15953100     -0.50916300
H       1.60604000     -0.55804000      1.08193600
H      -1.17001600     -0.38778600      0.15506600
O      -1.52096700      1.65928800      0.22789600
H      -1.78291300      1.61738700     -0.70330300
     3
H2O-methanol-opt  Gcorr(methanol)= -47960.61032 kcal/mol
O       0.00000000      0.00000000      0.12235600
H       0.00000000      0.75128200     -0.48399900
H       0.00000000     -0.75128200     -0.48399900
    69
3-methanol-opt  Gcorr(methanol)= -1345998.899 kcal/mol
Ru      0.04370000     -0.10649200      0.14599100
P      -2.27527200      0.04226600      0.44432700
P       2.34652800      0.07091700      0.48272900
N       0.02684600      0.15921900      2.37773500
C      -3.11250800      1.59151600     -0.07953300
C       1.23532900      0.81388500      2.89959600
C      -4.29959800      2.01294500      0.53731200
C       3.46007600     -1.29249300     -0.00789000
C      -3.45834000     -1.20922700     -0.17003900
C       3.60328800      2.62110100      0.61012600
C      -4.42330300     -1.81477600      0.64550500
C       3.01880600     -2.24627900     -0.93409000
C       2.47000800      0.15320900      2.32074400
C      -2.40721100     -0.01235500      2.28098100
C       3.18727000      1.54701700     -0.18573600
C      -1.23050100      0.71964900      2.89188400
C       3.86063400     -3.28861900     -1.32316300
C       4.75503800     -1.39303300      0.52137100
C      -3.26438700      3.47876200     -1.59711900
C      -2.60404100      2.33219400     -1.15461300
C      -3.37839400     -1.57251800     -1.52304700
C      -4.95005100      3.16634400      0.10243000
C       4.19271300      3.74284300      0.02342900
C       5.59100500     -2.43873400      0.13471400
C       3.36141500      1.61851400     -1.57730400
C      -4.43314900      3.90210700     -0.96500900
C       5.14442800     -3.38751100     -0.78738400
C      -5.28415100     -2.77718400      0.11652400
C       4.37249300      3.80215200     -1.35731800
C      -4.24303900     -2.52973600     -2.04831400
C      -5.19458900     -3.13839900     -1.22757000
C       3.95495800      2.73608000     -2.15750600
H       0.06067700     -0.83883100      2.61984400
H       1.25872900      0.76709600      4.00245800
H       1.18633200      1.87998400      2.62582800
H      -4.73066400      1.43627900      1.36109200
H       3.47031900      2.59555500      1.69484600
H      -4.50876800     -1.54383700      1.70119400
H       2.00943600     -2.16997300     -1.34974500
H       2.52516700     -0.89501200      2.65844300
H       3.39297400      0.64112300      2.66607700
H      -3.36093400      0.38143000      2.66052600
H      -2.36612900     -1.07889200      2.56107800
H      -1.25616000      1.79184200      2.63698100
H      -1.26652100      0.65147900      3.99303000
H       3.50896500     -4.02820900     -2.04669500
H       5.11476200     -0.64904300      1.23912000
H      -2.85864300      4.04606300     -2.43845700
H      -1.68384300      2.00719500     -1.64951800
H      -2.62573300     -1.10706000     -2.16859300
H      -5.86890300      3.48956800      0.59806100
H       4.51435200      4.57490700      0.65481800
H       6.59777600     -2.51265400      0.55348700
H       3.02673600      0.79042300     -2.21170600
H      -4.94501700      4.80529700     -1.30650900
H       5.80159100     -4.20685100     -1.08948500
H      -6.03039200     -3.24748200      0.76192500
H       4.83628200      4.68046300     -1.81286100
H      -4.16900600     -2.80749100     -3.10264200
H      -5.86810700     -3.89511300     -1.63742200
H       4.09035600      2.77693900     -3.24114300
H       0.01543600      1.52012000     -0.00244000
C       0.08113200     -0.24720000     -1.65860500
O       0.11603700     -0.30379700     -2.83522400
O       0.21609000     -2.18106600      0.85081400
C      -0.55587800     -3.16179000      0.28096400
H      -0.25068300     -4.17920800      0.61904500
H      -1.64644600     -3.09493200      0.51863700
H      -0.50727300     -3.19965700     -0.83564300
    69
TS-3-1-methanol-opt  Gcorr(methanol)= -1345990.188 kcal/mol
Ru     -0.02272300     -0.15531800      0.08929600
H       0.00503500      1.40673900     -0.25469100
P      -2.32242700      0.02346500      0.42926600
P       2.28252100      0.05357100      0.41043400
O      -0.07436200     -0.65809000     -2.87216900
N      -0.00506900      0.07391100      2.27360000
C      -2.44871300     -0.01548300      2.26604400
H      -3.38396800      0.43384500      2.63254900
H      -2.48782100     -1.08478700      2.52981000
C      -1.21248300      0.62503000      2.87139500
H      -1.25274800      1.72688600      2.73895300
H      -1.21848900      0.46025000      3.96807400
C       1.19997000      0.63522900      2.86217600
H       1.21800100      0.46853700      3.95836300
H       1.22565800      1.73800700      2.73256200
C       2.44023000      0.01683400      2.24403600
H       2.50678400     -1.04981600      2.51448500
H       3.36826900      0.48719800      2.60122900
C      -0.04815300     -0.48219200     -1.70790900
C       0.72409000     -3.18780500      1.34434500
H       0.65141900     -3.80953100      0.43467000
H       0.59089200     -3.86798900      2.20744000
O      -0.23743700     -2.17673600      1.32815600
H      -0.05433600     -1.29223600      2.04990000
H       1.76378400     -2.80774600      1.38862700
C       3.50333100     -1.16204600     -0.20733900
C       3.10501100     -2.14760600     -1.11883000
C       4.83982600     -1.11792500      0.21709500
C       4.02781400     -3.07834800     -1.59747600
H       2.06191200     -2.18813500     -1.44946500
C       5.75773700     -2.05259300     -0.25724300
H       5.16686600     -0.34641000      0.92145500
C       5.35297500     -3.03317100     -1.16565900
H       3.70781100     -3.84327700     -2.30926300
H       6.79620000     -2.01402600      0.08116800
H       6.07523000     -3.76362600     -1.53874500
C       3.00220000      1.64033100     -0.14965100
C       3.00961500      1.89638100     -1.53063400
C       3.49901900      2.61330600      0.72549200
C       3.51836600      3.09402400     -2.02456100
H       2.60826600      1.14921700     -2.22468100
C       3.99971300      3.81833700      0.22687500
H       3.49955100      2.44360300      1.80517900
C       4.01379500      4.06018700     -1.14523500
H       3.52325700      3.27825500     -3.10179300
H       4.38274700      4.57094000      0.92072300
H       4.40777500      5.00313700     -1.53225400
C      -3.45383600     -1.28736300     -0.15677500
C      -4.83604300     -1.20047500      0.06757600
C      -2.93410200     -2.40400100     -0.82375300
C      -5.68200100     -2.21946900     -0.36471600
H      -5.25440600     -0.32874400      0.58124400
C      -3.78473200     -3.42169400     -1.25742200
H      -1.85620000     -2.47193600     -1.00499100
C      -5.15706800     -3.33102000     -1.02769700
H      -6.75758400     -2.14539400     -0.18556200
H      -3.37175500     -4.28825500     -1.77962300
H      -5.82272600     -4.12785700     -1.36889700
C      -3.13180800      1.55798800     -0.13658500
C      -3.54543200      2.57085900      0.73708500
C      -3.28297700      1.74459300     -1.52032600
C      -4.10783000      3.74624500      0.23450200
H      -3.43236700      2.45386200      1.81800000
C      -3.85126300      2.91417400     -2.01698400
H      -2.95041500      0.96460400     -2.21427000
C      -4.26463800      3.91945000     -1.13934000
H      -4.42742900      4.52977700      0.92613400
H      -3.96919600      3.04465500     -3.09558800
H      -4.70743700      4.83925300     -1.52926300
    69
TS-8-2-methanol-opt  Gcorr(methanol)= -1345983.349 kcal/mol
Ru     -0.00826000      0.14344600      0.04062200
H      -0.05980800      1.80214900      0.32919700
P      -2.31169200      0.03542000      0.37460800
P       2.29376700      0.16109000      0.39540100
O       0.01990600      0.53943200     -2.92430600
N      -0.00438700     -0.00232100      2.29285800
C      -2.42397700     -0.24938500      2.19589200
H      -3.39292300      0.05958700      2.61421900
H      -2.33260600     -1.33783700      2.35351300
C      -1.27319900      0.45620300      2.87932200
H      -1.33976000      1.54836000      2.74792700
H      -1.29093500      0.26009700      3.96568200
C       1.18612100      0.64316500      2.87008300
H       1.21236500      0.49869400      3.96461300
H       1.11293300      1.72712200      2.68811100
C       2.42865900      0.05572400      2.23609000
H       2.48679800     -1.01339100      2.49301100
H       3.34413900      0.53366500      2.61357800
C       0.00518700      0.36281400     -1.75983800
C       0.30385600     -3.14165200      1.01277500
H       0.05288700     -1.58914200     -0.02344400
H      -0.75247600     -3.36967600      0.73751400
O       0.63536800     -2.87488400      2.16403800
H       0.07645700     -1.01164500      2.48166400
H       1.04902500     -3.41837400      0.23060600
C       3.28223100     -1.24352400     -0.23999900
C       3.13955500     -1.57247600     -1.59730500
C       4.13125100     -2.01833900      0.56092000
C       3.82951800     -2.65311600     -2.14065300
H       2.47268800     -0.98051500     -2.23332100
C       4.81421200     -3.10723600      0.01541800
H       4.27247500     -1.78023900      1.61823600
C       4.66413800     -3.42818400     -1.33260600
H       3.70746300     -2.89799000     -3.19868200
H       5.46859300     -3.70729100      0.65275600
H       5.19698200     -4.28341800     -1.75554800
C       3.31340600      1.60252600     -0.10237800
C       4.65973700      1.68831800      0.28453000
C       2.76535300      2.61379100     -0.89949700
C       5.43722600      2.77453100     -0.10955200
H       5.10593900      0.89741900      0.89642200
C       3.54857200      3.69787800     -1.29967600
H       1.71642300      2.55059900     -1.20525500
C       4.88229200      3.78122000     -0.90328000
H       6.48332200      2.83489000      0.20101700
H       3.11136200      4.48121300     -1.92380400
H       5.49450400      4.63145900     -1.21432200
C      -3.30242100     -1.31228900     -0.36857200
C      -3.07985600     -1.63516300     -1.71520700
C      -4.27362300     -2.02229700      0.35139900
C      -3.81698300     -2.64425800     -2.33143200
H      -2.31843900     -1.09353600     -2.28579500
C      -5.00458900     -3.03768800     -0.26652800
H      -4.46629000     -1.78897800      1.40217600
C      -4.77905100     -3.34982000     -1.60692400
H      -3.63380100     -2.88575100     -3.38134400
H      -5.75548700     -3.58794800      0.30605100
H      -5.35205600     -4.14652600     -2.08771900
C      -3.36784500      1.50038400      0.03975700
C      -4.67140200      1.57863700      0.55280600
C      -2.88956400      2.53766000     -0.76956600
C      -5.47291200      2.68355100      0.27443900
H      -5.06832500      0.76795200      1.17235900
C      -3.69751600      3.63919200     -1.05550600
H      -1.87488000      2.48068100     -1.17585500
C      -4.98668100      3.71609400     -0.53048800
H      -6.48429400      2.73791700      0.68501500
H      -3.31442400      4.44219900     -1.69013200
H      -5.61716300      4.58130300     -0.75032700
    69
8-methanol-opt  Gcorr(methanol)= -1345989.257 kcal/mol
Ru      0.02257300      0.02459300      0.03769500
H       0.02893700      1.61883300      0.15879600
P      -2.30011900      0.03959300      0.35613700
P       2.33299000      0.07974600      0.40381800
O       0.09432300      0.39228600     -2.93655600
N       0.00351100     -0.07100200      2.25627400
C      -2.42465200     -0.27427800      2.16722600
H      -3.38678800      0.04727300      2.59132000
H      -2.35127900     -1.36611400      2.30724300
C      -1.25536800      0.39415900      2.85811000
H      -1.31080400      1.49173500      2.76474100
H      -1.27115300      0.16603500      3.93861300
C       1.19343200      0.53765500      2.86997800
H       1.19718700      0.35918400      3.96008700
H       1.14542500      1.62980900      2.72748200
C       2.44395300     -0.04052200      2.24622600
H       2.52734200     -1.10858100      2.50076100
H       3.35242900      0.44968000      2.62428900
C       0.06009600      0.20746500     -1.77714700
C      -0.20349200     -2.89265200      0.90306700
H       0.06464300     -1.94401300      0.24617900
H      -1.29272700     -3.03513600      0.66732900
O       0.12682100     -2.79953800      2.17814500
H       0.05851100     -1.12038800      2.39846200
H       0.34715900     -3.65790000      0.29522600
C       3.34086200     -1.31251400     -0.21795400
C       4.22652200     -1.15553200     -1.29364300
C       3.13542200     -2.59547800      0.31652700
C       4.90946500     -2.25637000     -1.81075100
H       4.38756100     -0.16770000     -1.73491900
C       3.82532900     -3.69007900     -0.20070000
H       2.42522900     -2.74580500      1.13732400
C       4.71468100     -3.52419200     -1.26376100
H       5.59973600     -2.11912800     -2.64685800
H       3.66243400     -4.68186500      0.22887600
H       5.25248200     -4.38503400     -1.66861800
C       3.29063900      1.56640800     -0.05268200
C       4.59396800      1.74685700      0.43707900
C       2.74240300      2.52963100     -0.90775400
C       5.32875400      2.87515900      0.08170300
H       5.04227100      0.99681700      1.09634700
C       3.48253500      3.65748100     -1.26565900
H       1.72807700      2.39639600     -1.29480100
C       4.77347100      3.83256700     -0.77019000
H       6.34146800      3.00758000      0.47033600
H       3.04507000      4.40280200     -1.93427800
H       5.35157700      4.71743500     -1.04790800
C      -3.35420200     -1.22295600     -0.43854400
C      -3.20800100     -1.42794300     -1.81880900
C      -4.29397500     -1.98357600      0.27086400
C      -3.99014000     -2.37358700     -2.47803700
H      -2.47407700     -0.84276500     -2.38270400
C      -5.07113000     -2.93362700     -0.39253100
H      -4.42624000     -1.84067800      1.34668500
C      -4.92126500     -3.13059100     -1.76505300
H      -3.86714400     -2.52445700     -3.55329400
H      -5.79875600     -3.52394100      0.16996500
H      -5.53013900     -3.87729300     -2.28064900
C      -3.22809700      1.58813000      0.04088700
C      -4.51142400      1.77591300      0.57675000
C      -2.67669000      2.58139900     -0.77794200
C      -5.21965200      2.94578100      0.31129400
H      -4.96678200      1.00213600      1.20292500
C      -3.39212000      3.74856600     -1.04875000
H      -1.67982800      2.43829400     -1.20591400
C      -4.66056200      3.93445900     -0.50112100
H      -6.21563700      3.08528200      0.73888900
H      -2.95255200      4.51694500     -1.68946400
H      -5.21821600      4.85103900     -0.70910100
    71
1-CH3OH-H2-methanol-opt  Gcorr(methanol)= -1346721.715 kcal/mol
Ru     -0.01519600     -0.20168700     -0.01265700
P      -2.32285900     -0.05128100      0.35912100
P       2.29019300      0.02489900      0.32980400
N       0.00100000     -0.35732300      2.17122100
C      -3.07467200      1.58134700      0.03670800
C       1.18108700      0.19090400      2.81053300
C      -3.47781800      2.44862100      1.05889700
C       3.49421300     -1.08724000     -0.47850100
C      -3.49995700     -1.19702600     -0.44015200
C       3.37162100      2.56439600      1.00484200
C      -4.86330700     -1.15176700     -0.10934900
C       3.07880700     -1.98971900     -1.46460700
C       2.45078800     -0.28390800      2.13027400
C      -2.44710200     -0.36358300      2.16177900
C       2.98670700      1.67867500     -0.00850400
C      -1.18664100      0.16734400      2.81940900
C       4.00206800     -2.84225300     -2.07235600
C       4.84854200     -1.04371100     -0.11219800
C      -3.73056700      3.24332000     -1.60558900
C      -3.20067500      1.99285800     -1.29976600
C      -3.05307300     -2.12817400     -1.38471300
C      -4.00284000      3.70477700      0.74806800
C       3.85339600      3.83469100      0.68160700
C       5.76607800     -1.89998000     -0.71604800
C       3.08590700      2.08602400     -1.34848700
C      -4.13209800      4.10367900     -0.58093600
C       5.34386800     -2.80006600     -1.69724500
C      -5.75930900     -2.03387900     -0.70816100
C       3.95690200      4.22948800     -0.65089500
C      -3.95471500     -3.00689900     -1.98747400
C      -5.30604600     -2.96191800     -1.64872200
C       3.57262300      3.35088100     -1.66661900
H      -0.14600200     -2.04845800      2.38225700
H       1.21824100     -0.09993500      3.88284200
H       1.16820100      1.30750400      2.81829300
H      -3.38441600      2.15337600      2.10716400
H       3.29731600      2.27254600      2.05569300
H      -5.22668000     -0.42112200      0.62053000
H       2.02524200     -2.02406800     -1.76067000
H       2.55734700     -1.37587600      2.23180200
H       3.36104200      0.16519500      2.55525900
H      -3.36900000      0.04986100      2.59772500
H      -2.50486300     -1.45875400      2.27137800
H      -1.20907400      1.28363300      2.81129600
H      -1.20001500     -0.11076700      3.89549800
H       3.66869500     -3.54126500     -2.84320200
H       5.18823300     -0.33481200      0.64974000
H      -3.82807000      3.55021300     -2.64988600
H      -2.88007300      1.32718500     -2.10851200
H      -1.99171100     -2.16401100     -1.65047000
H      -4.31425600      4.37322700      1.55465000
H       4.15104000      4.51764200      1.48120200
H       6.81784100     -1.86347000     -0.42158900
H       2.77797600      1.40606700     -2.15034800
H      -4.54478600      5.08664000     -0.82098400
H       6.06623100     -3.46875100     -2.17192800
H      -6.81854000     -1.99581600     -0.44198600
H       4.33575800      5.22360200     -0.90060300
H      -3.59704000     -3.72837400     -2.72608000
H      -6.01174500     -3.65042200     -2.12012300
H       3.64976500      3.65466400     -2.71352200
H       0.43917700     -1.97141500     -0.08882400
H      -0.03997000      1.40701800      0.19828100
C      -0.03715500      0.03267600     -1.83984800
O      -0.05302000      0.24822400     -2.99295200
C       0.91092000     -3.69755800      2.34578700
H       1.60176100     -3.47475200      3.18347900
H       0.74926500     -4.78716400      2.35056700
H       1.45514500     -3.46178900      1.40700700
O      -0.31810100     -3.04432300      2.45514000
H      -0.40677400     -1.98934000     -0.02535700
    71
2-CH3OH-methanol-opt  Gcorr(methanol)= -1346736.882 kcal/mol
Ru     -0.05316700      0.04482600      0.00424700
P      -2.34660500     -0.10449400      0.36837100
P       2.24007800      0.23332300      0.32448500
N      -0.00655200     -0.14294500      2.27471200
C      -3.35096500      1.40422400      0.10803100
C       1.14420400      0.57633100      2.84210700
C      -3.95904600      2.12084700      1.14562000
C       3.41673000     -1.01577000     -0.31274700
C      -3.39126600     -1.38369500     -0.42149600
C       3.27493100      2.84982700      0.71268400
C      -4.70853800     -1.59257000      0.01544800
C       3.00947000     -1.93618100     -1.28505800
C       2.41684000      0.11987000      2.16132000
C      -2.42406300     -0.47965900      2.17208600
C       3.03107400      1.80174200     -0.18357100
C      -1.29191800      0.22983000      2.88469700
C       3.89468300     -2.91241100     -1.74504600
C       4.72716300     -1.07648100      0.18549400
C      -4.18604500      3.04033100     -1.48041700
C      -3.46590000      1.88072900     -1.20803100
C      -2.89029300     -2.15055100     -1.47983400
C      -4.67377000      3.28885600      0.86992700
C       3.80678500      4.05681000      0.25590800
C       5.60513600     -2.05911500     -0.26651400
C       3.31634500      1.98777500     -1.54532100
C      -4.79163700      3.74919800     -0.44003200
C       5.18892000     -2.97995600     -1.23096200
C      -5.50314700     -2.56406500     -0.58848600
C       4.09622500      4.23112700     -1.09677900
C      -3.69226900     -3.11674200     -2.08971700
C      -4.99588200     -3.32705000     -1.64280100
C       3.84850900      3.19293100     -1.99720100
H       0.14838700     -1.14338200      2.44938900
H       1.21116700      0.40354400      3.93095000
H       0.97605200      1.65495100      2.69503900
H      -3.88173100      1.77799900      2.18061700
H       3.04797000      2.73595100      1.77628100
H      -5.11811700     -0.98991500      0.83257300
H       1.98788200     -1.89091900     -1.67655300
H       2.59455000     -0.94552200      2.38175000
H       3.29661400      0.66634700      2.53121300
H      -3.40147600     -0.24460100      2.61784600
H      -2.29512700     -1.57189300      2.25838600
H      -1.39833700      1.32411900      2.80556700
H      -1.29720500     -0.01699100      3.96089600
H       3.56785800     -3.62634500     -2.50517600
H       5.06339600     -0.35383300      0.93591300
H      -4.27129900      3.39669700     -2.51005100
H      -2.98206400      1.33752600     -2.02752200
H      -1.86485600     -1.98824700     -1.82710800
H      -5.14275200      3.83969500      1.68920800
H       3.99564900      4.86594700      0.96597000
H       6.62076400     -2.10665300      0.13434300
H       3.11748200      1.18177600     -2.26019300
H      -5.35273600      4.66254100     -0.65263400
H       5.87909500     -3.75011800     -1.58444500
H      -6.52561500     -2.72481300     -0.23755500
H       4.51313300      5.17694600     -1.45135500
H      -3.29387600     -3.70789200     -2.91799500
H      -5.62200600     -4.08610600     -2.11847600
H       4.06981500      3.32317600     -3.05952900
H       0.03094900     -1.66393900     -0.13064000
H      -0.14868700      1.71269900      0.33352300
C      -0.07051400      0.25773100     -1.79565400
O      -0.07413700      0.39623800     -2.96483600
C       1.82134400     -3.81599900      1.78188800
H       1.98059800     -4.41245900      2.69106700
H       1.80474800     -4.51336200      0.92595000
H       2.70235900     -3.15800000      1.66121600
O       0.61345600     -3.10943400      1.92282600
H       0.43733800     -2.63104000      1.08166800
    65
2-methanol-opt  Gcorr(methanol)= -1274151.118 kcal/mol
Ru     -0.00000300     -0.20106800      0.17877900
P      -2.30020800     -0.07156400      0.49177900
P       2.30020800     -0.07157300      0.49177900
N       0.00000600      0.10737900      2.43253700
C      -3.15915100      1.38503100     -0.21010500
C       1.23004400      0.77347800      2.89153700
C      -3.53261000      2.49696500      0.55460500
C       3.44886800     -1.42281100      0.03660000
C      -3.44887500     -1.42280300      0.03661800
C       3.53263400      2.49694600      0.55463200
C      -4.79593300     -1.37332100      0.42798600
C       2.99488300     -2.50726000     -0.72226900
C       2.44569800      0.06913900      2.32688000
C      -2.44569300      0.06916900      2.32687900
C       3.15915600      1.38502700     -0.21008900
C      -1.23002700      0.77349300      2.89153100
C       3.87269600     -3.53152700     -1.08171600
C       4.79591400     -1.37336500      0.42801300
C      -3.97512600      2.51144700     -2.20083300
C      -3.38153900      1.40651600     -1.59629200
C      -2.99488200     -2.50729400     -0.72218600
C      -4.12375400      3.60527800     -0.05525400
C       4.12378600      3.60526100     -0.05521600
C       5.66735900     -2.40152700      0.07665000
C       3.38153600      1.40652800     -1.59627700
C      -4.34793900      3.61549800     -1.43087400
C       5.20666600     -3.48164000     -0.68006500
C      -5.66738200     -2.40148600      0.07664200
C       4.34796300      3.61549600     -1.43083700
C      -3.87269700     -3.53156600     -1.08161300
C      -5.20668000     -3.48164100     -0.68000700
C       3.97513300      2.51145900     -2.20080700
H       0.00000000     -0.83975000      2.81950700
H       1.27312800      0.79179900      3.99466000
H       1.18599900      1.82097500      2.55279200
H      -3.36439600      2.51243000      1.63470900
H       3.36442500      2.51240100      1.63473700
H      -5.16741400     -0.52292000      1.00902300
H       1.94574700     -2.54648700     -1.03263000
H       2.49046200     -0.96551300      2.70514300
H       3.38091200      0.55642400      2.63972200
H      -3.38090100      0.55647000      2.63971500
H      -2.49047300     -0.96547900      2.70515100
H      -1.18596800      1.82098900      2.55278300
H      -1.27311200      0.79181900      3.99465300
H       3.51032200     -4.37205000     -1.67876600
H       5.16738800     -0.52299600      1.00910100
H      -4.14604900      2.51217600     -3.28029100
H      -3.08509200      0.54840000     -2.20969400
H      -1.94573700     -2.54654700     -1.03251400
H      -4.41172600      4.46585800      0.55393600
H       4.41177000      4.46583100      0.55398400
H       6.71325100     -2.35848700      0.39080500
H       3.08507700      0.54842300     -2.20968900
H      -4.81186700      4.48377800     -1.90518300
H       5.89283200     -4.28519400     -0.95923200
H      -6.71328400     -2.35841600      0.39076000
H       4.81189800      4.48377700     -1.90513700
H      -3.51031600     -4.37212200     -1.67861200
H      -5.89284800     -4.28519800     -0.95916000
H       4.14605100      2.51220100     -3.28026700
H       0.00002100     -1.88019900      0.51178900
H      -0.00000800      1.50629700      0.10905500
C      -0.00001100     -0.44447700     -1.61679700
O      -0.00002400     -0.61279900     -2.78278300
    71
TS-2-1-CH3OH-H+-methanol-opt  Gcorr(methanol)= -1346721.378 kcal/mol
Ru     -0.01658400     -0.22774700     -0.02233200
P      -2.32414100     -0.02637600      0.35113700
P       2.29764800     -0.02442000      0.30745600
N       0.00055800     -0.37456600      2.18817400
C      -3.04038500      1.61015000     -0.02086400
C       1.22612500      0.11350500      2.82024300
C      -3.38965200      2.52954300      0.97516000
C       3.49220400     -1.11852200     -0.53491800
C      -3.52181000     -1.17906300     -0.40223900
C       3.45830300      2.45699600      1.06472700
C      -4.88542000     -1.08358900     -0.08372400
C       3.06003200     -2.03535200     -1.50040200
C       2.45717900     -0.39486700      2.09809000
C      -2.44744700     -0.27974500      2.16547000
C       2.99681400      1.63829000      0.02736000
C      -1.17673100      0.22367900      2.82107400
C       3.97839700     -2.87469500     -2.13306000
C       4.85694300     -1.04620300     -0.21487400
C      -3.68879800      3.22388000     -1.71261300
C      -3.18901500      1.97063500     -1.36958700
C      -3.09148400     -2.16532400     -1.29711600
C      -3.88559700      3.78739800      0.62639400
C       3.94688400      3.73510600      0.78565300
C       5.76940900     -1.88934800     -0.84410700
C       3.02708800      2.11974600     -1.29114500
C      -4.03765200      4.13632200     -0.71422800
C       5.33109600     -2.80421900     -1.80426500
C      -5.79909400     -1.97160200     -0.64558100
C       3.98148600      4.20364300     -0.52620900
C      -4.01106400     -3.05001700     -1.86262200
C      -5.36285700     -2.95536000     -1.53618800
C       3.52159800      3.39158200     -1.56566700
H      -0.11488500     -1.56419100      2.38047000
H       1.26232000     -0.20495700      3.88066400
H       1.22753500      1.22076500      2.83370000
H      -3.27713900      2.27471900      2.03218900
H       3.44025000      2.10742100      2.10005600
H      -5.23462000     -0.30973500      0.60735600
H       1.99838600     -2.09215300     -1.76126800
H       2.51776900     -1.49306300      2.16386100
H       3.38980900     -0.00125300      2.52901100
H      -3.35221800      0.17933500      2.59056900
H      -2.54269200     -1.36761300      2.31076500
H      -1.12229200      1.32792200      2.76338300
H      -1.19724400     -0.02851100      3.89935500
H       3.63242100     -3.58539000     -2.88741100
H       5.20851700     -0.32537100      0.53028900
H      -3.80439300      3.49159600     -2.76576800
H      -2.91049600      1.26333400     -2.15819400
H      -2.02987400     -2.24018000     -1.55320900
H      -4.15589400      4.49678700      1.41248000
H       4.30379600      4.36593500      1.60351300
H       6.82967800     -1.83075500     -0.58614600
H       2.65863500      1.49285700     -2.11029800
H      -4.42719800      5.12102900     -0.98383900
H       6.04955300     -3.46223300     -2.29931000
H      -6.85861100     -1.89481000     -0.38926600
H       4.36541800      5.20383300     -0.74134900
H      -3.66696200     -3.81528000     -2.56249600
H      -6.08239700     -3.64876700     -1.97855700
H       3.54448300      3.75353200     -2.59647500
H       0.41767800     -1.99722600     -0.10595800
H      -0.02185400      1.38134700      0.18273000
C      -0.04873500      0.00215100     -1.84384300
O      -0.07232300      0.18735500     -2.99923000
C       0.76109800     -3.57924800      2.45705900
H       1.51779600     -3.39798500      3.26268700
H       0.57160800     -4.67700800      2.49220400
H       1.32917900     -3.42698700      1.49950300
O      -0.38365500     -2.83744100      2.57109600
H      -0.42853500     -2.00432400     -0.01151700
    63
1-methanol-opt  Gcorr(methanol)= -1273403.826 kcal/mol
Ru     -0.00000100     -0.23344700      0.18957200
H       0.00000100      1.06104200     -0.72795200
P      -2.30550600     -0.04002000      0.48763000
P       2.30550600     -0.04002500      0.48762300
O      -0.00005000     -1.79652000     -2.39167300
N       0.00000300      0.34240900      2.17520700
C      -2.42732600      0.08663800      2.31617800
H      -3.37667900      0.53050100      2.65334300
H      -2.42155500     -0.95769600      2.66854300
C      -1.20186400      0.81201000      2.84006700
H      -1.33719100      1.91114600      2.72461900
H      -1.12604800      0.65092700      3.93497600
C       1.20187400      0.81200400      2.84006500
H       1.12606100      0.65092100      3.93497300
H       1.33720500      1.91114000      2.72461700
C       2.42733300      0.08662900      2.31617100
H       2.42156200     -0.95770400      2.66853600
H       3.37668700      0.53049100      2.65333300
C      -0.00001500     -1.17476700     -1.38808700
C      -3.46336500     -1.37678400      0.01833600
C      -4.84615300     -1.15858100     -0.06674200
C      -2.95552900     -2.65782500     -0.23681200
C      -5.70321900     -2.20565000     -0.40138600
H      -5.25784200     -0.16312700      0.12750500
C      -3.81550900     -3.70399100     -0.56997300
H      -1.87589300     -2.83224100     -0.17635400
C      -5.18944600     -3.47871200     -0.65479000
H      -6.77921700     -2.02560700     -0.46702200
H      -3.40879600     -4.69824000     -0.77069900
H      -5.86277500     -4.29680200     -0.92266000
C      -3.09028000      1.45676700     -0.20805900
C      -3.63383500      2.47801600      0.58090000
C      -3.10223800      1.59593800     -1.60578500
C      -4.18334700      3.61416200     -0.01756100
H      -3.63564500      2.39664300      1.67076500
C      -3.66143600      2.72365000     -2.19961900
H      -2.66590000      0.81059500     -2.23298700
C      -4.20179200      3.73820200     -1.40529200
H      -4.60243400      4.40488200      0.60985000
H      -3.67035100      2.81598300     -3.28852900
H      -4.63493200      4.62690700     -1.87090200
C       3.46338000     -1.37677500      0.01832300
C       4.84617300     -1.15856700     -0.06667300
C       2.95555700     -2.65780200     -0.23691400
C       5.70325600     -2.20562100     -0.40131800
H       5.25785100     -0.16312200      0.12764300
C       3.81555400     -3.70395200     -0.57008100
H       1.87591700     -2.83222100     -0.17652200
C       5.18949600     -3.47867000     -0.65481200
H       6.77925800     -2.02557600     -0.46688800
H       3.40885100     -4.69819100     -0.77087900
H       5.86283900     -4.29674700     -0.92268600
C       3.09026800      1.45677000     -0.20806400
C       3.63380500      2.47802900      0.58089600
C       3.10223300      1.59593900     -1.60579000
C       4.18330500      3.61418100     -0.01756500
H       3.63560800      2.39665900      1.67076100
C       3.66141800      2.72365800     -2.19962300
H       2.66590700      0.81058900     -2.23299300
C       4.20175600      3.73821900     -1.40529500
H       4.60237600      4.40490800      0.60984700
H       3.67033800      2.81598800     -3.28853400
H       4.63488600      4.62692900     -1.87090500
    71
TS-2-1-CH3OH-H-H-methanol-opt  Gcorr(methanol)= -1346718.143 kcal/mol
P      -2.31263300      0.02048400      0.33112500
P       2.32975000      0.02560500      0.35032900
C      -2.45696300     -0.34701800      2.12787300
C       2.44160100     -0.25641800      2.17093500
H      -2.50123700     -1.44609500      2.20198900
H       2.51582100     -1.34366900      2.32812600
H      -3.39314300      0.03502500      2.56105500
H       3.35342200      0.19160900      2.59102000
C      -1.23894700      0.18134700      2.85497000
C       1.19622700      0.28212900      2.84000600
H      -1.26657300     -0.12987100      3.91480800
H       1.21777100      0.04370900      3.91889900
H      -1.23389200      1.28466400      2.85198200
H       1.15100300      1.38213800      2.76062800
N      -0.00462600     -0.29090000      2.21732400
H      -0.26210300     -1.88970500     -0.38568100
H       0.07874700     -1.35436600      2.29439400
H       0.36883900     -1.93311400      0.17513600
O       0.46364700     -2.94686000      2.08960500
Ru      0.00454600     -0.09863300     -0.00756300
H      -0.03161700      1.49839300      0.25666000
C       0.01706400      0.21923800     -1.81195900
O       0.01828900      0.46411300     -2.95532100
C      -0.67506200     -3.65527900      1.88908800
H      -1.38166100     -3.67403600      2.76291600
H      -1.32233200     -3.29017100      1.03489200
H      -0.51320300     -4.73856200      1.64812100
C       3.42847100     -1.23269500     -0.39450800
C       4.40833400     -0.89826300     -1.33935500
C       3.22705200     -2.58417500     -0.06692600
C       5.18567100     -1.89491000     -1.93078300
H       4.57162300      0.14540600     -1.62141000
C       4.01211100     -3.57298100     -0.65515300
H       2.44148300     -2.87037400      0.64381500
C       4.99433100     -3.23203900     -1.58703300
H       5.94713500     -1.61988000     -2.66477800
H       3.85065900     -4.61987200     -0.38597200
H       5.60649900     -4.01067300     -2.04879100
C       3.17736700      1.61026100      0.02879200
C       4.43031500      1.87680300      0.60329700
C       2.60418500      2.55815400     -0.82780100
C       5.08893100      3.07347800      0.33080100
H       4.90452800      1.14108600      1.26006500
C       3.26935400      3.75292500     -1.10451500
H       1.62963600      2.36111300     -1.28276500
C       4.50951200      4.01338200     -0.52383400
H       6.06237800      3.27176300      0.78595700
H       2.81273500      4.48359500     -1.77639100
H       5.02888900      4.95080700     -0.73779900
C      -3.07534000      1.65321200      0.04350600
C      -3.18933300      2.09423100     -1.28458800
C      -3.49320400      2.49363500      1.08199400
C      -3.72265300      3.34875600     -1.56653800
H      -2.85665000      1.44916100     -2.10506600
C      -4.02174100      3.75378300      0.79459500
H      -3.40921300      2.17502000      2.12421000
C      -4.13910500      4.18270400     -0.52617800
H      -3.81097700      3.67943400     -2.60432400
H      -4.34483000      4.40202500      1.61291500
H      -4.55415200      5.16898700     -0.74759800
C      -3.47444900     -1.12408800     -0.48947600
C      -4.81669300     -1.17358100     -0.08233500
C      -3.03899800     -1.95542200     -1.52809000
C      -5.70275100     -2.05448600     -0.69777600
H      -5.17176900     -0.51848800      0.71958500
C      -3.93171400     -2.83170600     -2.14711100
H      -1.99559700     -1.91523800     -1.85682400
C      -5.26094300     -2.88462100     -1.73041900
H      -6.74499200     -2.09204000     -0.37152200
H      -3.58431200     -3.47572900     -2.95851100
H      -5.95861000     -3.57337200     -2.21318900
    65
TS-2-1-methanol-opt  Gcorr(methanol)= -1274122.838 kcal/mol
Ru      0.00000000     -0.20983000      0.17405600
H       0.00000000      1.36491500     -0.25820100
P      -2.30652900     -0.04311300      0.48957500
P       2.30652900     -0.04311200      0.48957400
O      -0.00000300     -0.86865900     -2.75992500
N       0.00000000      0.13058000      2.36784200
C      -2.44031700      0.04782200      2.32409500
H      -3.37690400      0.52164100      2.65439500
H      -2.47885100     -1.00052000      2.66282700
C      -1.20674000      0.73241900      2.88416400
H      -1.24722200      1.82072300      2.64325300
H      -1.23658300      0.67730800      3.99267400
C       1.20674000      0.73242100      2.88416400
H       1.23658400      0.67730900      3.99267300
H       1.24722100      1.82072400      2.64325200
C       2.44031800      0.04782500      2.32409300
H       2.47885300     -1.00051700      2.66282700
H       3.37690400      0.52164600      2.65439300
C      -0.00000200     -0.62686300     -1.60965000
H       0.00000000     -1.22321300      1.79459800
H      -0.00000200     -1.87360000      1.08820700
C      -3.13749400      1.43090900     -0.19616900
C      -3.29781200      1.49794700     -1.58969500
C      -3.56082000      2.50831100      0.59107000
C      -3.88435900      2.61361100     -2.18018900
H      -2.95837400      0.66692000     -2.21792700
C      -4.14234900      3.62917300     -0.00561800
H      -3.43948100      2.48474500      1.67727600
C      -4.30804000      3.68364300     -1.38826200
H      -4.00899000      2.65050600     -3.26529100
H      -4.46934200      4.46398000      0.61937200
H      -4.76550500      4.56103400     -1.85197000
C      -3.43167300     -1.40136300      0.00758600
C      -4.81620000     -1.28737900      0.20686400
C      -2.91219500     -2.57935200     -0.54295900
C      -5.66294300     -2.34003600     -0.13241800
H      -5.23538400     -0.36842800      0.62944800
C      -3.76368600     -3.63131600     -0.88441800
H      -1.83320000     -2.67015300     -0.70557900
C      -5.13747500     -3.51333100     -0.67859300
H      -6.73969500     -2.24432000      0.02841000
H      -3.34983200     -4.54585100     -1.31628100
H      -5.80376300     -4.33689800     -0.94729500
C       3.43167300     -1.40136200      0.00758700
C       4.81620100     -1.28737900      0.20687000
C       2.91219700     -2.57935000     -0.54296000
C       5.66294300     -2.34003700     -0.13241000
H       5.23538400     -0.36842800      0.62945500
C       3.76368800     -3.63131400     -0.88441600
H       1.83320300     -2.67015100     -0.70558300
C       5.13747700     -3.51333100     -0.67858700
H       6.73969500     -2.24432100      0.02842200
H       3.34983600     -4.54584900     -1.31628100
H       5.80376500     -4.33689800     -0.94728700
C       3.13749400      1.43091000     -0.19617100
C       3.56081300      2.50831500      0.59106600
C       3.29781900      1.49794500     -1.58969700
C       4.14234200      3.62917800     -0.00562300
H       3.43946900      2.48475200      1.67727200
C       3.88436500      2.61360800     -2.18019200
H       2.95838600      0.66691400     -2.21792800
C       4.30804000      3.68364300     -1.38826600
H       4.46933000      4.46398700      0.61936700
H       4.00900100      2.65050000     -3.26529300
H       4.76550500      4.56103400     -1.85197400
    71
2-CH3OH-H2-methanol-opt  Gcorr(methanol)= -1346718.358 kcal/mol
P      -2.31476900     -0.01500100      0.32265700
P       2.33041200      0.04413100      0.32842800
C      -2.44620800     -0.46284400      2.10031700
C       2.45270300     -0.24308500      2.14825300
H      -2.47062200     -1.56465700      2.12614500
H       2.57561100     -1.32620700      2.30149400
H      -3.38730500     -0.11602100      2.55227200
H       3.34550800      0.24307200      2.56698900
C      -1.23465500      0.05604200      2.84453000
C       1.18813000      0.23885700      2.82191200
H      -1.25732500     -0.29347100      3.89266900
H       1.21942300     -0.01174900      3.89795000
H      -1.24814500      1.15883700      2.88182000
H       1.10174500      1.33731900      2.75583000
N       0.00934800     -0.37175200      2.19348800
H      -0.32785700     -1.90345000     -0.40918500
H       0.12824100     -1.43551800      2.28086300
H       0.45420100     -1.90875300     -0.08992300
O       0.53995500     -3.01332400      2.20734300
Ru      0.00332000     -0.11931200     -0.03368900
H      -0.04270400      1.46180000      0.30421000
C      -0.01117000      0.28980700     -1.81933700
O      -0.03159100      0.60298200     -2.94571300
C      -0.57977800     -3.74308600      1.98328200
H      -1.31348200     -3.76446300      2.83647400
H      -1.21169900     -3.40794300      1.10560800
H      -0.39297400     -4.82811100      1.76508300
C       3.44458300     -1.20218300     -0.41280300
C       4.40851500     -0.86576300     -1.37251200
C       3.27011700     -2.55105100     -0.06052100
C       5.19751900     -1.85873100     -1.95498500
H       4.55019500      0.17601100     -1.67273600
C       4.06615600     -3.53599200     -0.63988500
H       2.49716100     -2.83724000      0.66469000
C       5.03312600     -3.19301100     -1.58704100
H       5.94680400     -1.58303200     -2.70113100
H       3.92619600     -4.58077800     -0.35137800
H       5.65473300     -3.96831600     -2.04169500
C       3.15584000      1.64073000      0.01187400
C       4.42920100      1.89494300      0.54656400
C       2.54506000      2.61350900     -0.78864600
C       5.07138600      3.10358700      0.28954900
H       4.93029800      1.14013700      1.16054600
C       3.19339000      3.82137500     -1.04886900
H       1.55424000      2.42708800     -1.21143400
C       4.45421800      4.06884700     -0.50876700
H       6.06102800      3.29194900      0.71278600
H       2.70711600      4.57228700     -1.67613100
H       4.96047500      5.01612800     -0.71036100
C      -3.08005800      1.62820300      0.10965100
C      -3.19759500      2.12672300     -1.19766800
C      -3.50248000      2.41987400      1.18413300
C      -3.73725400      3.38963800     -1.42431900
H      -2.86426300      1.51959700     -2.04609400
C      -4.03772900      3.68861700      0.95216300
H      -3.41774300      2.05690600      2.21164000
C      -4.15746300      4.17490400     -0.34833700
H      -3.82793900      3.76469300     -2.44668800
H      -4.36422000      4.29840200      1.79819600
H      -4.57777900      5.16777300     -0.52594400
C      -3.47659100     -1.12264400     -0.54619900
C      -4.81575800     -1.19690200     -0.13255500
C      -3.04635300     -1.89885600     -1.62862500
C      -5.70337300     -2.04918700     -0.78472200
H      -5.16721000     -0.58402700      0.70356200
C      -3.94075300     -2.74653000     -2.28394800
H      -2.00610400     -1.83777600     -1.96407400
C      -5.26654300     -2.82522200     -1.86065900
H      -6.74300400     -2.10673600     -0.45315800
H      -3.59731900     -3.34774000     -3.12916900
H      -5.96544600     -3.49166200     -2.37212300
    73
18-methanol-opt  Gcorr(methanol)= -1417844.594 kcal/mol
Ru      0.09762400      0.11203100      0.20208800
H       0.08179700      1.72963600      0.06186200
P      -2.22140300      0.32241300      0.48795600
P       2.39931900      0.20809000      0.53774200
O       0.20223400     -0.12889000     -2.77371100
N       0.08043300      0.40268900      2.43119200
C      -2.35926200      0.32236200      2.32463600
H      -3.30019900      0.75856500      2.68978800
H      -2.35316200     -0.73533200      2.63831600
C      -1.15856400      1.03211800      2.91532000
H      -1.13906400      2.09299600      2.61709700
H      -1.20155200      1.00925900      4.01784900
C       1.31070000      1.05209400      2.91372800
H       1.33404600      1.07267400      4.01706300
H       1.29548000      2.09956100      2.57208700
C       2.52167000      0.31852700      2.37530600
H       2.53111800     -0.70798000      2.77279500
H       3.45898600      0.79548400      2.69634800
C       0.14640300     -0.04651300     -1.60099200
C       0.36962900     -2.94566400     -0.06504000
O       0.25200200     -2.00397500      0.87999000
H       0.08750800     -0.57026800      2.75615600
H       0.69287200     -3.92568600      0.37166800
C       3.37387500     -1.24152200      0.01246200
C       3.72668300     -1.31894600     -1.34526900
C       3.64509200     -2.33299300      0.84739200
C       4.34839800     -2.45704700     -1.85194000
H       3.50045700     -0.48255400     -2.01560800
C       4.26714400     -3.47271500      0.33547800
H       3.36846600     -2.31086900      1.90402400
C       4.61919300     -3.53910900     -1.01176800
H       4.61753000     -2.50193300     -2.91012000
H       4.47549000     -4.31601300      0.99877600
H       5.10364000     -4.43443400     -1.40903800
C       3.37679000      1.60867700     -0.11738400
C       4.70497900      1.79395700      0.29739500
C       2.82745900      2.48241700     -1.06307800
C       5.46233500      2.84416300     -0.21525300
H       5.15369700      1.10838000      1.02348700
C       3.59101100      3.53017700     -1.58048300
H       1.79579900      2.33817000     -1.39792800
C       4.90548700      3.71458200     -1.15501400
H       6.49414100      2.98252500      0.11719300
H       3.15384000      4.20508600     -2.32041900
H       5.50150000      4.53702100     -1.55841500
C      -3.45100300     -0.89077500     -0.10960100
C      -4.40251500     -1.49969800      0.71851100
C      -3.44644600     -1.18651800     -1.48133800
C      -5.33255000     -2.39078000      0.18043200
H      -4.42899200     -1.28199600      1.78962700
C      -4.38077200     -2.06971700     -2.01594700
H      -2.70192500     -0.71984500     -2.13568100
C      -5.32555100     -2.67545900     -1.18468100
H      -6.07044300     -2.86173300      0.83494200
H      -4.36806900     -2.29118500     -3.08603200
H      -6.05661400     -3.37202700     -1.60265500
C      -3.00026700      1.88763800     -0.07826700
C      -4.18377900      2.35979500      0.50810900
C      -2.44957900      2.58897500     -1.15887100
C      -4.78791700      3.52472900      0.03805500
H      -4.64783300      1.81375900      1.33496900
C      -3.06391400      3.74654700     -1.63709800
H      -1.53186700      2.22383500     -1.62954800
C      -4.22881900      4.22081500     -1.03487000
H      -5.70423000      3.88793700      0.51016500
H      -2.62554200      4.28211300     -2.48285400
H      -4.70524200      5.13250500     -1.40393100
O      -0.85548800     -3.21556800     -0.78961100
C      -1.79549500     -3.88434600      0.00850200
H      -2.02644100     -3.33704100      0.94104500
H      -2.72757000     -4.00062500     -0.56255500
H      -1.44331800     -4.89508200      0.29485900
H       1.08599600     -2.69783000     -0.88497000
    73
TS-19-2-methanol-opt  Gcorr(methanol)= -1417837.32 kcal/mol
Ru      0.05857500      0.32124000      0.06699500
H       0.04530000      1.98809300      0.20094200
P      -2.24394600      0.28929100      0.43598500
P       2.36650100      0.30133300      0.38254500
O      -0.01460900      0.40602500     -2.92468400
N       0.09381600      0.29660100      2.30838700
C      -2.32369700      0.05456200      2.26213500
H      -3.28832400      0.36473200      2.68950500
H      -2.21316600     -1.02624100      2.45224300
C      -1.16053900      0.78523200      2.90058000
H      -1.22655900      1.87271000      2.73320700
H      -1.16035800      0.62591100      3.99309300
C       1.30815500      0.92659600      2.84912300
H       1.34249600      0.82279400      3.94803600
H       1.26999200      2.00510300      2.62746800
C       2.52371000      0.27310700      2.22583500
H       2.55619200     -0.78681300      2.52567300
H       3.45791200      0.73849300      2.57163100
C       0.01811500      0.36315100     -1.74818300
C       0.22900300     -2.81155200      1.04149500
H       0.13683500     -1.42152900      0.23325400
O       0.26159400     -2.59452100      2.25871500
H       0.15271800     -0.71527300      2.50873200
H       1.14476200     -3.06249900      0.45593900
C       3.28901600     -1.17549100     -0.18447000
C       2.99779000     -1.68766400     -1.45812300
C       4.23805100     -1.83127400      0.61159100
C       3.64061100     -2.83243600     -1.92444400
H       2.25071800     -1.19196100     -2.08665000
C       4.87482700     -2.98214400      0.14469400
H       4.48599300     -1.45225500      1.60668400
C       4.57687600     -3.48566000     -1.12096900
H       3.40161400     -3.22191700     -2.91720100
H       5.60752400     -3.48845700      0.77810100
H       5.07317700     -4.38991100     -1.48185700
C       3.41796700      1.68548600     -0.19982600
C       4.75759400      1.79105300      0.20440900
C       2.89430100      2.63340500     -1.08657700
C       5.55267300      2.83500000     -0.26274300
H       5.18567000      1.05025900      0.88751000
C       3.69492800      3.67461500     -1.55880300
H       1.85028500      2.55456700     -1.40537300
C       5.02217800      3.77843900     -1.14560700
H       6.59343300      2.91172400      0.06174300
H       3.27663500      4.40865600     -2.25196400
H       5.64818100      4.59558300     -1.51275000
C      -3.28937800     -1.02227000     -0.29382200
C      -3.39399400     -1.05534200     -1.69395400
C      -3.96636200     -1.98756000      0.46177500
C      -4.16282000     -2.03059500     -2.32348500
H      -2.86591700     -0.30898000     -2.29749500
C      -4.73161000     -2.96784700     -0.17302300
H      -3.90523100     -1.98564100      1.55283900
C      -4.83276000     -2.99176700     -1.56316000
H      -4.23672600     -2.04304500     -3.41376700
H      -5.25450700     -3.71606200      0.42803900
H      -5.43353500     -3.75998700     -2.05627500
C      -3.25417900      1.78095100      0.08044900
C      -4.54306600      1.91292300      0.61948300
C      -2.76537200      2.77763800     -0.77228900
C      -5.31757300      3.03312100      0.32628200
H      -4.95082800      1.13194600      1.26930600
C      -3.54730500      3.89407000     -1.07326500
H      -1.76406800      2.67607000     -1.20264500
C      -4.82012100      4.02630300     -0.52025200
H      -6.31723900      3.12986800      0.75730300
H      -3.15663700      4.66483200     -1.74233600
H      -5.42970500      4.90342600     -0.75156300
O      -0.89547400     -3.38911900      0.51413900
C      -0.85837800     -3.59262700     -0.88489400
H       0.03058500     -4.17116400     -1.18517400
H      -1.75662600     -4.15427600     -1.16362400
H      -0.84684800     -2.62651500     -1.42214100
    71
4-methanol-opt  Gcorr(methanol)= -1417114.406 kcal/mol
N       0.00105900      0.16731600      2.34645000
C       2.43421500     -0.03867600      2.29959500
H       2.39810700     -1.11628200      2.52468100
H       3.38798000      0.33508100      2.69876500
C      -2.43580000      0.24655700      2.23442100
C       0.11621100      0.43922600     -1.71578500
O       0.17369000      0.56085500     -2.88264700
P      -2.27230200      0.34780000      0.39633700
P       2.34917600      0.15083300      0.46088200
C       3.42422300      1.57827600      0.06781000
C       4.72399500      1.65534900      0.59206700
C       2.97192200      2.59026800     -0.78666000
C       5.54804000      2.73285000      0.27603900
H       5.10070500      0.86352700      1.24726900
C       3.80198400      3.66508700     -1.10862400
H       1.96062200      2.53609900     -1.20082000
C       5.08763400      3.73988000     -0.57507800
H       6.55656700      2.78592200      0.69355100
H       3.43905200      4.44822100     -1.77875400
H       5.73555900      4.58416700     -0.82360500
C       3.28772200     -1.27175400     -0.20588100
C       3.04042800     -2.56015300      0.29261600
C       4.16265300     -1.12338100     -1.29149100
C       3.67279500     -3.66906300     -0.26420900
H       2.33552300     -2.70599300      1.11664600
C       4.78847600     -2.23693000     -1.85266100
H       4.35967900     -0.13136200     -1.70806300
C       4.54987400     -3.51070800     -1.33847600
H       3.47309300     -4.66454200      0.14056500
H       5.46850800     -2.10458500     -2.69786400
H       5.04287200     -4.38152800     -1.77742100
C      -3.23691100      1.81609900     -0.12612400
C      -2.66560000      2.76298600     -0.98422700
C      -4.56666400      1.98190900      0.29053000
C      -3.40948500      3.86273200     -1.41447600
H      -1.62993600      2.63772700     -1.31466600
C      -5.30407800      3.08472300     -0.13351300
H      -5.03283300      1.24179400      0.94904300
C      -4.72620500      4.02692100     -0.98738900
H      -2.95468200      4.59524800     -2.08585500
H      -6.33710700      3.20802400      0.20111900
H      -5.30704000      4.89031900     -1.32140600
C      -3.28769300     -1.03662900     -0.23821900
C      -4.25235200     -1.69345600      0.53770800
C      -3.06776300     -1.46082200     -1.55715600
C      -4.97675800     -2.76047600      0.00453300
H      -4.44687900     -1.37805700      1.56626600
C      -3.79791100     -2.52160600     -2.08896600
H      -2.30792300     -0.96312400     -2.16876400
C      -4.75088100     -3.17679200     -1.30716500
H      -5.72279200     -3.26844900      0.62086300
H      -3.61464000     -2.84414600     -3.11683900
H      -5.31703700     -4.01475000     -1.72132900
H      -3.34927800      0.73940600      2.59717800
H      -2.52086000     -0.82151900      2.48999400
Ru      0.04701500      0.26048900      0.08891000
H       0.11271100      1.95015300      0.35784200
C       1.25448800      0.65938100      2.93776900
H       1.30160000      1.74785600      2.77228400
H       1.25740900      0.49836800      4.02995900
C      -1.19948700      0.82312900      2.88832600
H      -1.25097200      0.69423700      3.98360900
H      -1.11192800      1.90402900      2.69347400
C      -0.12673600     -1.84348500     -0.02691700
O       0.03060700     -2.59958100     -0.97935200
H      -0.07425000     -0.83656500      2.54176500
O      -0.55755000     -2.41947600      1.16806100
C      -0.83144600     -3.81574700      1.14588500
H      -1.19394100     -4.08449900      2.14497700
H      -1.60314700     -4.05992800      0.40003100
H       0.06874000     -4.40561800      0.91582000
    71
6-methanol-opt  Gcorr(methanol)= -1417085.694 kcal/mol
N      -0.04148100      0.01019000      2.26539200
C       2.35325000      0.53249800      2.21706600
H       2.67388000     -0.48372100      2.49659800
H       3.13706200      1.22057600      2.56554600
C      -2.41629400     -0.57771700      2.15122800
C      -0.09156900      0.40198900     -1.77431100
O      -0.09002500      0.60657800     -2.93158000
P      -2.38030800     -0.09579300      0.37506200
P       2.20308400      0.52282400      0.37567500
C       2.88651600      2.10515000     -0.22429900
C       3.29631300      2.20325500     -1.56258900
C       2.91650900      3.24856300      0.58491700
C       3.74428300      3.41908500     -2.07471000
H       3.26592000      1.32126200     -2.21087700
C       3.36499200      4.46416700      0.06763700
H       2.58600200      3.19971000      1.62621800
C       3.78131200      4.55233400     -1.26036700
H       4.06618000      3.48142100     -3.11719000
H       3.38853600      5.34804800      0.70995600
H       4.13343200      5.50533900     -1.66262500
C       3.41269400     -0.72095600     -0.19571600
C       4.64437500     -0.89151500      0.45183800
C       3.09476200     -1.53182500     -1.29327200
C       5.53622500     -1.86993500      0.01477000
H       4.91136400     -0.26002900      1.30462000
C       3.99163400     -2.50476300     -1.73222000
H       2.13049400     -1.40567100     -1.79625200
C       5.21046500     -2.67835300     -1.07559700
H       6.49190700     -2.00114900      0.52840300
H       3.73298900     -3.13521900     -2.58646800
H       5.90973800     -3.44687600     -1.41434900
C      -3.42998600      1.38818300      0.20100600
C      -3.52325400      1.96594600     -1.07559400
C      -4.10212900      1.98783600      1.27281800
C      -4.28694100      3.11211500     -1.27673600
H      -2.98967600      1.51304300     -1.91864400
C      -4.85916100      3.14342200      1.06856600
H      -4.04163900      1.56151600      2.27740300
C      -4.95541800      3.70531400     -0.20307300
H      -4.35634300      3.54924700     -2.27587800
H      -5.37750100      3.60461000      1.91294200
H      -5.54946800      4.60903000     -0.35967800
C      -3.32895300     -1.38877000     -0.49870200
C      -2.75942000     -2.04045900     -1.59961100
C      -4.62701500     -1.73056600     -0.08972700
C      -3.47692500     -3.02446200     -2.28102500
H      -1.74846800     -1.77470500     -1.92370500
C      -5.33754700     -2.71752500     -0.76898000
H      -5.08690300     -1.21934100      0.76195700
C      -4.76321200     -3.36502100     -1.86526000
H      -3.02608600     -3.52722100     -3.14002600
H      -6.34705600     -2.98100400     -0.44367100
H      -5.32386500     -4.13721300     -2.39793000
H      -3.40977600     -0.46412300      2.60919000
H      -2.18176400     -1.65537700      2.16744700
Ru     -0.08173000      0.15691000      0.02503000
H      -0.27111800      1.74721100      0.18463000
C       1.01667300      0.84334500      2.85974100
H       0.73779500      1.89918900      2.71585100
H       1.07459900      0.67337400      3.94935700
C      -1.35375300      0.19577500      2.90397600
H      -1.31817500     -0.12245700      3.96026400
H      -1.57886300      1.27498300      2.90541900
C       0.91954300     -2.55534400      0.98962000
O       0.16797100     -2.10576200      0.08757800
H       0.24870500     -0.98009900      2.35764600
O       1.18689300     -3.88714200      0.72894000
C       2.07482800     -4.52306900      1.62379000
H       1.58334500     -5.38729900      2.09448400
H       2.95973500     -4.88335900      1.07729200
H       2.40436900     -3.82610300      2.41130000
    71
TS-4-5-methanol-opt  Gcorr(methanol)= -1417107.032 kcal/mol
C      -2.45422500     -0.07802800      2.16178000
H      -3.35915100      0.38892400      2.57698200
H      -2.54793500     -1.16522900      2.30981200
C      -1.19635400      0.43323900      2.82903200
H      -1.15887100      1.53863200      2.77780800
H      -1.21936000      0.17576500      3.90532100
C       1.20915500      0.37251900      2.84000900
H       1.20355700      0.11908900      3.91733000
H       1.23932200      1.47779600      2.78124200
C       2.43749500     -0.22608800      2.18868400
H       2.43096400     -1.31996600      2.31736400
H       3.36849600      0.15689500      2.63110900
C       0.03962200      0.53626200     -1.79431100
N      -0.00533100     -0.13788600      2.20249100
O       0.05287100      0.88106900     -2.90498100
P      -2.31190400      0.19641300      0.34994700
P       2.34663400      0.10323000      0.38524800
C       3.37043000     -1.17382200     -0.42061600
C       4.34384800     -1.90244600      0.27673500
C       3.17582900     -1.42200600     -1.78757600
C       5.10763000     -2.86353400     -0.38613200
H       4.51192500     -1.72671700      1.34256000
C       3.94456100     -2.37861000     -2.44634700
H       2.41178600     -0.86542400     -2.34028400
C       4.91092600     -3.10226000     -1.74578400
H       5.86099900     -3.42951800      0.16716100
H       3.78327800     -2.56433300     -3.51092400
H       5.50952800     -3.85749500     -2.26091100
C       3.28621400      1.64455600      0.08755200
C       2.72977200      2.70166900     -0.64168700
C       4.60121300      1.75696700      0.56545400
C       3.47424700      3.85708500     -0.88372800
H       1.70684200      2.62425900     -1.02017100
C       5.33862000      2.91414300      0.32801600
H       5.05519200      0.93321900      1.12551500
C       4.77582400      3.96632200     -0.39749900
H       3.03035800      4.67630900     -1.45447500
H       6.35953900      2.99405600      0.70928100
H       5.35616700      4.87308700     -0.58510400
C      -3.18635800      1.76235500     -0.01541500
C      -4.50162000      1.94869800      0.43828400
C      -2.57627800      2.76733900     -0.77524000
C      -5.18666100      3.12507100      0.14478200
H      -4.99767500      1.16868300      1.02453800
C      -3.26803400      3.94215900     -1.07302500
H      -1.55201900      2.63487800     -1.13372000
C      -4.57077800      4.12384600     -0.61219700
H      -6.20828500      3.26179300      0.50757500
H      -2.78194100      4.71973400     -1.66716100
H      -5.11034900      5.04562500     -0.84329500
C      -3.36917900     -1.07340000     -0.42752300
C      -4.43859000     -1.67076600      0.25546500
C      -3.09765900     -1.46092300     -1.74761200
C      -5.21879700     -2.64019400     -0.37424200
H      -4.66821000     -1.38540500      1.28576300
C      -3.88375800     -2.42535500     -2.37505000
H      -2.25838600     -1.01025600     -2.28727200
C      -4.94388300     -3.01826400     -1.68841200
H      -6.04589100     -3.10393300      0.16878400
H      -3.66116800     -2.72052400     -3.40322100
H      -5.55504900     -3.78058700     -2.17769900
Ru      0.01847500      0.07212700      0.00468300
H       0.03858200      1.70047500      0.37400600
O       0.01605300     -2.93255300     -0.74761600
C       0.01217100     -1.83797300     -0.37843100
H       0.02121800     -1.33527000      2.33124600
O       0.22729300     -2.63718000      2.38754000
C      -0.94071900     -3.35042000      2.34221800
H      -1.57788300     -3.25742600      3.25862300
H      -1.62463600     -3.08324600      1.49363400
H      -0.77519000     -4.44644600      2.22454100
    71
TS-1-6-methanol-opt  Gcorr(methanol)= -1417082.665 kcal/mol
N      -0.00000600     -0.19012400      2.13752000
C       2.43715100     -0.27804500      2.09343400
H       2.46216000     -1.38048300      2.12282500
H       3.37820900      0.06653800      2.54735500
C      -2.43716200     -0.27803200      2.09343000
C       0.00001400      0.37569900     -1.85119100
O       0.00003200      0.60574000     -3.00568400
P      -2.30467300      0.15694800      0.30974200
P       2.30466600      0.15694800      0.30974800
C       3.13956900      1.76598100      0.08582900
C       3.25268100      2.26434200     -1.22225000
C       3.61396100      2.53793700      1.15303600
C       3.84384900      3.50251300     -1.45702100
H       2.87147300      1.67594900     -2.06416900
C       4.19896500      3.78335800      0.91402000
H       3.53001100      2.17735000      2.18142800
C       4.31811900      4.26626600     -0.38775800
H       3.93126200      3.87658300     -2.48012500
H       4.56524000      4.37726000      1.75519400
H       4.77853600      5.24014300     -0.57146000
C       3.41933100     -1.00626800     -0.55427400
C       4.76632800     -1.12430300     -0.17879000
C       2.92695300     -1.78995200     -1.60523200
C       5.60273700     -2.01971500     -0.84113700
H       5.16540200     -0.50907700      0.63411500
C       3.76937100     -2.68242800     -2.27015500
H       1.87816700     -1.69637000     -1.90492400
C       5.10488300     -2.79953700     -1.88773400
H       6.65024200     -2.10781900     -0.54218600
H       3.37811500     -3.28845500     -3.09096300
H       5.76359300     -3.49946100     -2.40797200
C      -3.13957100      1.76598300      0.08581200
C      -3.25264300      2.26436000     -1.22226500
C      -3.61400300      2.53792500      1.15301200
C      -3.84380900      3.50253000     -1.45704100
H      -2.87140600      1.67597800     -2.06417900
C      -4.19900400      3.78334600      0.91399100
H      -3.53008500      2.17732600      2.18140200
C      -4.31811800      4.26626900     -0.38778500
H      -3.93119100      3.87661100     -2.48014400
H      -4.56530900      4.37723700      1.75516100
H      -4.77853300      5.24014600     -0.57149100
C      -3.41934000     -1.00627000     -0.55427300
C      -2.92696400     -1.78995700     -1.60523000
C      -4.76633600     -1.12430600     -0.17878400
C      -3.76938100     -2.68243700     -2.27014600
H      -1.87817900     -1.69637200     -1.90492300
C      -5.60274500     -2.01972300     -0.84112500
H      -5.16540900     -0.50907700      0.63411800
C      -5.10489200     -2.79954800     -1.88772100
H      -3.37812700     -3.28846600     -3.09095300
H      -6.65024800     -2.10782800     -0.54217100
H      -5.76360200     -3.49947600     -2.40795400
H      -3.37821900      0.06655700      2.54734900
H      -2.46217400     -1.38046900      2.12282900
Ru      0.00000000      0.10266200     -0.04552200
H      -0.00000700      1.68760100      0.15203100
C       1.21178100      0.23501300      2.82906900
H       1.24751100      1.33960800      2.91756400
H       1.22073600     -0.14900400      3.86912000
C      -1.21179100      0.23502800      2.82906300
H      -1.22074900     -0.14897800      3.86911800
H      -1.24751500      1.33962400      2.91754600
C       0.00000000     -2.66948800      1.24171400
O       0.00002100     -2.29813600      0.05597000
H      -0.00001400     -1.48477300      2.04132500
O       0.00002800     -4.00980300      1.39742400
C       0.00000100     -4.49114700      2.73363900
H      -0.00003000     -3.65932800      3.45312100
H      -0.89293000     -5.10929800      2.89571900
H       0.89294100     -5.10927300      2.89576500
    71
TS-6-4-methanol-opt  Gcorr(methanol)= -1417080.942 kcal/mol
N       0.05242800      0.02243100      2.31028000
C       2.47936600     -0.23636700      2.23381100
H       2.40005700     -1.32186100      2.41127600
H       3.44275900      0.09393900      2.64916700
C      -2.39098400      0.16364000      2.21732400
C       0.05544000      0.31780600     -1.75894900
O       0.05223000      0.55777700     -2.90817400
P      -2.23724600      0.30045700      0.38669100
P       2.37878800      0.00967500      0.40987300
C       3.34839500      1.52568900      0.06369000
C       4.65606200      1.65622700      0.55619100
C       2.80877100      2.55035800     -0.72319100
C       5.40176100      2.79937100      0.27877100
H       5.09926900      0.85595200      1.15754800
C       3.56088500      3.69193200     -1.00508900
H       1.79334100      2.45358000     -1.11816500
C       4.85445800      3.81985600     -0.50202900
H       6.41733300      2.89320400      0.67129500
H       3.13009700      4.48532300     -1.62078400
H       5.44114800      4.71561500     -0.72055200
C       3.41718400     -1.30192100     -0.31948500
C       4.34105700     -2.04560800      0.42671100
C       3.28157800     -1.55579900     -1.69264900
C       5.11759500     -3.02482600     -0.19441600
H       4.46489200     -1.86450600      1.49767300
C       4.06238800     -2.52986300     -2.30961400
H       2.55269500     -0.98874300     -2.28142200
C       4.98117800     -3.26759100     -1.56061900
H       5.83462700     -3.60037200      0.39632300
H       3.94762100     -2.71962100     -3.37959400
H       5.58970000     -4.03617500     -2.04350200
C      -2.93473100      1.92216500     -0.08660500
C      -3.10834900      2.18583200     -1.45466600
C      -3.23927500      2.92199600      0.84495000
C      -3.58943600      3.42133100     -1.87952300
H      -2.86580900      1.41538700     -2.19462200
C      -3.71713500      4.16132500      0.41422300
H      -3.10606700      2.74628900      1.91553800
C      -3.89485800      4.41331300     -0.94494700
H      -3.72531700      3.61188100     -2.94699600
H      -3.95277500      4.93344500      1.15087100
H      -4.27059600      5.38366500     -1.27852100
C      -3.45394300     -0.87729800     -0.29487500
C      -3.10110000     -1.67240100     -1.39213000
C      -4.73920000     -0.99041200      0.25623000
C      -4.01869200     -2.57654800     -1.92731900
H      -2.09463400     -1.59259700     -1.81617400
C      -5.65065500     -1.89960800     -0.27677600
H      -5.03094000     -0.36569200      1.10615800
C      -5.29051100     -2.69394200     -1.36774300
H      -3.73459000     -3.19678600     -2.78088800
H      -6.64846000     -1.98809600      0.16012600
H      -6.00684100     -3.40714500     -1.78324100
H      -3.28728700      0.66934000      2.60526700
H      -2.52183300     -0.91132200      2.42516900
Ru      0.05699600      0.05097700      0.03968600
H       0.10425000      1.62254100      0.23722700
C       1.31941900      0.47583900      2.89651100
H       1.39240700      1.56703500      2.75322800
H       1.33163300      0.29616300      3.98571000
C      -1.13104600      0.67157100      2.88764300
H      -1.18090300      0.49171600      3.97597300
H      -1.02068500      1.75965800      2.75044300
C      -0.27204400     -2.57659100      0.68615000
O       0.27730200     -2.48126900     -0.42979700
H      -0.02968000     -1.00037900      2.42015100
O      -1.33785400     -3.49743600      0.61748000
C      -2.07785300     -3.68957300      1.79914100
H      -3.10561400     -3.30530400      1.68280600
H      -2.14213900     -4.76324100      2.03170300
H      -1.60337900     -3.17686400      2.65382700
    71
TS-7-4-methanol-opt  Gcorr(methanol)= -1417082.575 kcal/mol
C      -2.36827500      0.13593600      2.29302300
H      -3.31043900      0.55535200      2.67568900
H      -2.35555400     -0.93550700      2.55121400
C      -1.16378100      0.81823200      2.90917000
H      -1.15748900      1.89636800      2.67605300
H      -1.19597400      0.73074900      4.00917500
C       1.29914200      0.84277400      2.89096300
H       1.33039300      0.79388100      3.99370000
H       1.28702100      1.91189500      2.62018500
C       2.50813200      0.14849700      2.30317700
H       2.53792400     -0.90073900      2.63713300
H       3.44449200      0.61644600      2.63991200
C       0.05171400      0.14114100     -1.69639900
N       0.07057300      0.22836400      2.37725600
O       0.04036600      0.25402300     -2.86631800
P      -2.23698200      0.25367700      0.46055500
P       2.38662800      0.13444800      0.45671000
C       3.44649300     -1.25714800     -0.07309400
C       3.27248500     -2.51760700      0.52096800
C       4.35052400     -1.12717600     -1.13720600
C       4.00936200     -3.61381500      0.07911800
H       2.54412700     -2.64937100      1.32786900
C       5.08126200     -2.22945500     -1.58110600
H       4.49038200     -0.15885800     -1.62607000
C       4.91693700     -3.47289300     -0.97217900
H       3.86873900     -4.58665500      0.55676800
H       5.78524300     -2.11188900     -2.40871900
H       5.49218200     -4.33465800     -1.31945000
C       3.29852700      1.62086800     -0.09058400
C       4.58229600      1.88766400      0.41110000
C       2.73592800      2.49840300     -1.02538600
C       5.28198800      3.01637200     -0.00832400
H       5.04540700      1.20474700      1.13012500
C       3.44150900      3.62556300     -1.44883400
H       1.73745200      2.29901900     -1.42461200
C       4.71188500      3.88783100     -0.93874700
H       6.27908500      3.21615300      0.39170200
H       2.99256400      4.30244900     -2.17972000
H       5.26205800      4.77325200     -1.26685400
C      -3.04038700      1.83951100      0.00924900
C      -2.40571800      2.74746800     -0.84690000
C      -4.32581600      2.13538200      0.48907000
C      -3.04071500      3.93661100     -1.20911600
H      -1.40828000      2.52036200     -1.23465100
C      -4.95336800      3.32678600      0.13338900
H      -4.84610700      1.42709500      1.14185400
C      -4.31089000      4.23022400     -0.71594800
H      -2.53670800      4.63672900     -1.87990700
H      -5.95178800      3.54984800      0.51769500
H      -4.80562900      5.16349600     -0.99626500
C      -3.40081500     -0.96485900     -0.23938600
C      -3.48886900     -1.03090400     -1.63960700
C      -4.16651600     -1.84430800      0.53604100
C      -4.32660200     -1.95928000     -2.25111900
H      -2.88998200     -0.35199700     -2.25660700
C      -4.99962500     -2.77849500     -0.08159000
H      -4.11757600     -1.81315100      1.62724100
C      -5.08114700     -2.83922100     -1.47209500
H      -4.38627200     -2.00098800     -3.34150300
H      -5.59075700     -3.46238900      0.53257700
H      -5.73411600     -3.57294500     -1.95109700
Ru      0.06357600      0.05146800      0.11690900
H       0.11676000      1.63254600      0.19627800
O      -1.33938900     -3.35131000      1.36084600
C      -0.41271800     -2.57865700      1.16356400
H       0.07524300     -0.78128300      2.58252600
O       0.03847800     -2.51766800     -0.21200900
C      -0.65999700     -3.27653500     -1.19824900
H      -0.42641300     -2.84574300     -2.18091600
H      -0.33725400     -4.32961300     -1.18756100
H      -1.74809300     -3.25341200     -1.03547700
    71
7-methanol-opt  Gcorr(methanol)= -1417087.991 kcal/mol
Ru      0.03780700      0.15081900      0.10259400
P      -2.26248800      0.32572200      0.46510100
P       2.35962100      0.12682500      0.42757800
N       0.05546800      0.21132400      2.35167300
C      -3.16445000      1.82205100     -0.07684100
C       1.32522200      0.68424100      2.91600100
C      -4.50479000      2.00786200      0.29697600
C       3.38874300     -1.22716900     -0.23963800
C      -3.29972200     -1.03367900     -0.17305500
C       3.86112900      2.50317600      0.88084200
C      -3.82971300     -2.05728100      0.62203600
C       2.91450100     -1.98616100     -1.31676200
C       2.48494500     -0.03474700      2.25777500
C      -2.38490800      0.29633900      2.30557200
C       3.28143900      1.63040400     -0.04776800
C      -1.12491100      0.89326900      2.89875400
C       3.68353200     -3.02828700     -1.83559800
C       4.64646400     -1.51986900      0.30881200
C      -3.23993700      3.91203000     -1.30285300
C      -2.53884500      2.78042600     -0.88261800
C      -3.47558000     -1.09074600     -1.56618700
C      -5.19979400      3.14022500     -0.11952500
C       4.51812500      3.65603300      0.44558700
C       5.40918100     -2.56490400     -0.20808300
C       3.36355200      1.93386100     -1.41644200
C      -4.56757100      4.09457000     -0.92002000
C       4.92823300     -3.32081300     -1.27935400
C      -4.52458600     -3.11556000      0.03305800
C       4.60497300      3.94528800     -0.91483300
C      -4.17283500     -2.14489700     -2.14869700
C      -4.69713200     -3.16324200     -1.34915000
C       4.02654900      3.07989700     -1.84632800
H      -0.04052700     -0.81307300      2.52050800
H       1.34747600      0.52385200      4.00839300
H       1.38974600      1.77322900      2.75406700
H      -5.01012800      1.25988500      0.91646700
H       3.80549000      2.29552200      1.95247600
H      -3.70489300     -2.04777200      1.70720100
H       1.93627000     -1.75731100     -1.75126000
H       2.42088800     -1.11640600      2.46420000
H       3.45372300      0.30322600      2.65331200
H      -3.28730400      0.81287700      2.66397300
H      -2.46632700     -0.75545700      2.61966400
H      -1.04468400      1.96827200      2.66529400
H      -1.14816600      0.80684200      3.99949600
H       3.30501500     -3.61571600     -2.67588400
H       5.03467300     -0.92854500      1.14394800
H      -2.74311400      4.65395000     -1.93279900
H      -1.49651600      2.63854200     -1.18260600
H      -3.05433900     -0.30360700     -2.20143000
H      -6.24181300      3.27828400      0.17944100
H       4.96594500      4.33048400      1.17969900
H       6.38591500     -2.79063400      0.22707800
H       2.90356500      1.26518100     -2.15228900
H      -5.11492500      4.98204800     -1.24735600
H       5.52827300     -4.14062300     -1.68203200
H      -4.93325400     -3.90818300      0.66477100
H       5.12157000      4.84729100     -1.25185300
H      -4.30331600     -2.17532000     -3.23324800
H      -5.24029400     -3.99416100     -1.80589200
H       4.08867100      3.30182800     -2.91455600
H       0.13954300      1.74329800      0.16765600
C       0.00039100      0.26990400     -1.71144600
O      -0.03545900      0.39045700     -2.87926300
O      -0.90873200     -3.84359700      1.61824900
C      -0.44066400     -2.72397400      1.65041200
O      -0.12505600     -2.20531600      0.26834500
C      -0.47782000     -3.02703400     -0.83700200
H      -1.52573200     -3.36471600     -0.77448400
H      -0.34694200     -2.45003700     -1.76212600
H       0.15838000     -3.92617700     -0.88624900
    71
TS-7-3-methanol-opt  Gcorr(methanol)= -1417087.298 kcal/mol
Ru      0.04373700      0.12593500      0.09629300
P      -2.25440600      0.32948800      0.45128800
P       2.36566900      0.09798700      0.42452900
N       0.05509900      0.17717800      2.34729200
C      -3.12997100      1.84204200     -0.09251200
C       1.33058800      0.63301300      2.91478600
C      -4.46550000      2.05233700      0.28560800
C       3.40104100     -1.24228700     -0.26071500
C      -3.32704400     -1.00519000     -0.18219200
C       3.88872100      2.45208700      0.92391500
C      -3.91611300     -1.98990300      0.62038600
C       2.93013900     -1.98912900     -1.34769800
C       2.48228300     -0.09409700      2.25185300
C      -2.38294500      0.30635100      2.29170800
C       3.28968400      1.60955500     -0.02021900
C      -1.11522300      0.88370800      2.88713700
C       3.70586300     -3.01787500     -1.88302900
C       4.66170600     -1.53394200      0.28136700
C      -3.17480800      3.92924000     -1.32491600
C      -2.49156800      2.78690700     -0.90407400
C      -3.48046700     -1.08014300     -1.57712800
C      -5.14255100      3.19553100     -0.13093100
C       4.54984300      3.61096000      0.51143900
C       5.43126800     -2.56555600     -0.25215400
C       3.35742800      1.94899900     -1.38120700
C      -4.49727900      4.13646200     -0.93682700
C       4.95396100     -3.30908000     -1.33366000
C      -4.64388400     -3.02905900      0.03707700
C       4.62191500      3.93609100     -0.84172000
C      -4.21160500     -2.11405800     -2.15424200
C      -4.79281500     -3.09486700     -1.34708800
C       4.02465100      3.10074400     -1.78867300
H      -0.06125600     -0.83733100      2.53533000
H       1.35056800      0.46732500      4.00632700
H       1.40606700      1.72185000      2.75747200
H      -4.98165700      1.31482700      0.90879000
H       3.84529800      2.21577500      1.99011800
H      -3.81318900     -1.96323000      1.70765100
H       1.94915700     -1.76159900     -1.77648500
H       2.40032100     -1.17787800      2.44103600
H       3.45414800      0.22250700      2.65741400
H      -3.27772400      0.83798200      2.64716600
H      -2.48183500     -0.74340500      2.60804500
H      -1.01365800      1.95539400      2.64759700
H      -1.14358200      0.80345300      3.98818700
H       3.33005800     -3.59574000     -2.73113000
H       5.04703400     -0.95214300      1.12453000
H      -2.66785200      4.66034300     -1.95944900
H      -1.45309900      2.62633200     -1.20780400
H      -3.01626900     -0.32201200     -2.21765900
H      -6.18071600      3.35245600      0.17217600
H       5.01265800      4.26169500      1.25758100
H       6.41055600     -2.79027800      0.17777500
H       2.88278200      1.30382900     -2.12865600
H      -5.03038900      5.03249200     -1.26438200
H       5.55943900     -4.11811600     -1.74979500
H      -5.09818100     -3.79155400      0.67474000
H       5.14173400      4.84269100     -1.16099100
H      -4.32406400     -2.15844600     -3.24033000
H      -5.36234200     -3.91040400     -1.79943300
H       4.07534100      3.35079400     -2.85127600
H       0.14507600      1.72419000      0.16922100
C       0.01392000      0.24706800     -1.71576500
O      -0.01576700      0.36454500     -2.88455900
O      -1.10582100     -3.81190900      1.64640900
C      -0.57548500     -2.75006900      1.76396900
O      -0.06416900     -2.20247400      0.27619800
C      -0.44896200     -3.00117100     -0.81308700
H      -1.49857300     -3.34128900     -0.72949200
H      -0.35304800     -2.44127200     -1.75675300
H       0.17345500     -3.91207300     -0.89554200
    71
TS-1-7-methanol-opt  Gcorr(methanol)= -1417082.61 kcal/mol
Ru      0.03992900      0.15044000      0.06517200
P      -2.25615100      0.34551500      0.43674200
P       2.35835400      0.08350100      0.39509200
N       0.04829400      0.10307500      2.27279000
C      -3.16062400      1.84227300     -0.09950200
C       1.30926400      0.48712500      2.89554400
C      -4.49753700      2.03289100      0.28367200
C       3.39304200     -1.22304400     -0.35436800
C      -3.29171600     -1.01117100     -0.22085500
C       3.83875800      2.43151000      1.01840100
C      -3.90910500     -1.98754300      0.57124200
C       2.84777900     -2.06228200     -1.33321800
C       2.47294000     -0.20237700      2.20870900
C      -2.38502600      0.28221500      2.27444300
C       3.28406500      1.61347400      0.02687700
C      -1.08743300      0.79406200      2.87337300
C       3.61940800     -3.07903400     -1.89771200
C       4.72450600     -1.40790200      0.04824600
C      -3.24474100      3.91961500     -1.34624400
C      -2.54079400      2.79208800     -0.91982300
C      -3.38903000     -1.10865200     -1.61941200
C      -5.19556700      3.16095800     -0.13945300
C       4.49492700      3.61344800      0.66793000
C       5.49120300     -2.42532200     -0.51484100
C       3.38995500      2.00114200     -1.31881100
C      -4.56951800      4.10631100     -0.95539100
C       4.93899600     -3.26276800     -1.48706800
C      -4.60836600     -3.03897200     -0.02541300
C       4.60548500      3.98632400     -0.67033400
C      -4.09027500     -2.15560600     -2.21039700
C      -4.69975200     -3.12732200     -1.41325900
C       4.05203100      3.17584300     -1.66449000
H      -0.14049000     -1.16747000      2.31328200
H       1.30836400      0.22599100      3.97261200
H       1.44005800      1.58785900      2.85485600
H      -4.99803400      1.29122300      0.91465100
H       3.76349800      2.15600100      2.07342000
H      -3.85378900     -1.94369200      1.66146400
H       1.81250300     -1.91301800     -1.65557000
H       2.39560000     -1.29504800      2.33665600
H       3.44583900      0.09521600      2.62774000
H      -3.26118000      0.83595000      2.64247800
H      -2.52531700     -0.77015100      2.56388900
H      -1.00011300      1.88998400      2.72743100
H      -1.10626300      0.63690700      3.96994700
H       3.18602600     -3.72939800     -2.66167400
H       5.16564000     -0.75202800      0.80571000
H      -2.75272100      4.65483100     -1.98773900
H      -1.50104200      2.64585400     -1.22717600
H      -2.90439500     -0.35694400     -2.25224000
H      -6.23535700      3.30236800      0.16574700
H       4.92355000      4.24455100      1.45051100
H       6.52669900     -2.56573800     -0.19478000
H       2.94807600      1.37576100     -2.10245000
H      -5.11948400      4.99000800     -1.28855300
H       5.54299900     -4.05999200     -1.92748300
H      -5.08523200     -3.79371000      0.60498500
H       5.12135200      4.91081800     -0.94114400
H      -4.15737000     -2.21689700     -3.29945200
H      -5.24571700     -3.95308200     -1.87601100
H       4.13316000      3.46367900     -2.71560900
H       0.16611800      1.73297600      0.12878800
C       0.02453000      0.29255700     -1.75875200
O       0.01780000      0.45409400     -2.92370200
O      -0.86645700     -3.62351600      2.05894700
C      -0.43205600     -2.51707000      1.79583100
O      -0.21502700     -2.23173900      0.42684700
C      -0.57245000     -3.20866200     -0.54923800
H      -1.60265500     -3.56331800     -0.39468600
H      -0.48997500     -2.73554700     -1.53517800
H       0.10373700     -4.07541700     -0.49984800
    65
5-methanol-opt  Gcorr(methanol)= -1344520.883 kcal/mol
Ru     -0.00008100     -0.22800100      0.20381500
P      -2.32030800      0.01447800      0.51875500
P       2.32030700      0.01361700      0.51852600
N       0.00004900      0.05985800      2.37694900
C      -3.07310100      1.53494100     -0.15467400
C       1.17557900      0.74322800      2.85508800
C      -3.46679100      2.60897200      0.65266700
C       3.47510100     -1.28576100     -0.03860000
C      -3.47547600     -1.28505500     -0.03724700
C       3.46951800      2.60688400      0.65467800
C      -4.77919700     -1.32804300      0.48073400
C       3.08306700     -2.23244400     -0.99299300
C       2.44226400      0.08586900      2.34154600
C      -2.44215400      0.08825500      2.34173700
C       3.07350300      1.53445400     -0.15364900
C      -1.17477200      0.74456300      2.85491500
C       3.97997800     -3.21276500     -1.41987800
C       4.77911800     -1.32895000      0.47862500
C      -3.74736200      2.78791800     -2.12001700
C      -3.21347000      1.63663500     -1.54779900
C      -3.08403700     -2.23203500     -0.99159500
C      -3.99720900      3.76356400      0.07372500
C       4.00038300      3.76173600      0.07665400
C       5.66883200     -2.31351500      0.05572200
C       3.21203300      1.63801700     -1.54682500
C      -4.14008200      3.85550900     -1.30952500
C       5.27033200     -3.25656400     -0.89407400
C      -5.66920700     -2.31268000      0.05861500
C       4.14142000      3.85552200     -1.30665600
C      -3.98124300     -3.21242500     -1.41769600
C      -5.27130100     -3.25601200     -0.89114500
C       3.74639100      2.78952900     -2.11813400
H       1.20141200      0.75009100      3.96655900
H       1.19030000      1.82782400      2.56705100
H      -3.36111400      2.55730000      1.73932400
H       3.36535400      2.55377300      1.74141000
H      -5.10229300     -0.58643600      1.21790100
H       2.07149800     -2.20150300     -1.41022500
H       2.49016100     -0.96269900      2.67888500
H       3.36150400      0.58192100      2.68656000
H      -3.36085700      0.58560900      2.68631200
H      -2.49126200     -0.96000000      2.67986900
H      -1.18841900      1.82906600      2.56649700
H      -1.20052100      0.75182800      3.96638500
H       3.66557400     -3.94593300     -2.16649100
H       5.10266300     -0.58755600      1.21581200
H      -3.85584900      2.85357600     -3.20542600
H      -2.90149000      0.80641700     -2.19060900
H      -2.07270600     -2.20128500     -1.40941800
H      -4.30148100      4.59579700      0.71336100
H       4.30645700      4.59271100      0.71706400
H       6.68051200     -2.34371900      0.46768900
H       2.89822900      0.80908000     -2.19039800
H      -4.55692600      4.76012200     -1.75894800
H       5.97054800     -4.02697600     -1.22626700
H      -6.68065200     -2.34271200      0.47117000
H       4.55861600      4.76033000     -1.75535900
H      -3.66730300     -3.94582100     -2.16428000
H      -5.97174200     -4.02648600     -1.22272000
H       3.85341700      2.85664200     -3.20359900
H       0.00007600      1.45638400      0.16586400
C      -0.00045000     -0.24931800     -1.66697400
O      -0.00082700     -0.20164700     -2.83093900
C      -0.00026500     -2.14243200      0.42917000
O      -0.00028300     -3.28976800      0.58243200
    67
TS-1-2-CO-methanol-opt  Gcorr(methanol)= -1345218.237 kcal/mol
Ru      0.02103200     -0.11458200      0.07021700
P      -2.27575200      0.12622900      0.38713500
P       2.32969200     -0.04254400      0.40025500
N       0.01703600      0.04049400      2.23961500
C      -3.02710500      1.67978300     -0.20809600
C       1.26330900      0.47275200      2.87923800
C      -3.33889800      2.74627200      0.64404100
C       3.43812900     -1.33327900     -0.27048500
C      -3.44691300     -1.15272800     -0.19054000
C       3.72788800      2.38857100      0.88865400
C      -4.82949900     -1.00652300     -0.00145700
C       2.88747500     -2.46279100     -0.88863000
C       2.44971300     -0.21246400      2.22859000
C      -2.42893400      0.12302200      2.22486800
C       3.18054600      1.50851700     -0.05258800
C      -1.15809700      0.66750500      2.84972200
C       3.71768200     -3.46934600     -1.38311600
C       4.83202100     -1.22170500     -0.15715200
C      -3.73720100      3.01602000     -2.10579900
C      -3.22316800      1.82925400     -1.59044900
C      -2.95540600     -2.30679900     -0.81287800
C      -3.84804900      3.93727000      0.12252000
C       4.32807400      3.57903300      0.47218900
C       5.65824200     -2.22926400     -0.65043500
C       3.23770600      1.84276800     -1.41547100
C      -4.05090600      4.07418600     -1.24949500
C       5.10216500     -3.35363600     -1.26443900
C      -5.70382600     -2.00375600     -0.42740300
C       4.39109100      3.89806700     -0.88274500
C      -3.83428800     -3.30250900     -1.24120400
C      -5.20698700     -3.15197800     -1.04866600
C       3.84526100      3.02524500     -1.82738300
H      -0.07534700     -1.27291000      2.42899500
H       1.24129800      0.23617600      3.96043300
H       1.36211900      1.57314400      2.81238100
H      -3.18609200      2.66053400      1.72297600
H       3.69240100      2.15526000      1.95589300
H      -5.22520700     -0.10599500      0.47939000
H       1.79931500     -2.54782400     -0.98473000
H       2.41208100     -1.29780600      2.42055000
H       3.41327900      0.14124700      2.62511400
H      -3.32891000      0.65340000      2.57028900
H      -2.56857400     -0.93322600      2.50801300
H      -1.10463100      1.76628900      2.73259100
H      -1.17125200      0.47901900      3.94039900
H       3.27938100     -4.34512000     -1.86791900
H       5.27507700     -0.34051400      0.31806300
H      -3.89100600      3.11788200     -3.18296000
H      -2.96804700      1.00772700     -2.26893400
H      -1.87536900     -2.41853200     -0.96235000
H      -4.08905800      4.76202400      0.79787600
H       4.75094600      4.25871500      1.21626100
H       6.74314900     -2.13559600     -0.55765300
H       2.79963200      1.16850900     -2.15985500
H      -4.45165400      5.00668800     -1.65437200
H       5.75264600     -4.14012900     -1.65524700
H      -6.77962400     -1.88380800     -0.27681000
H       4.86338600      4.82913000     -1.20556000
H      -3.44338600     -4.19852100     -1.72955200
H      -5.89521100     -3.93100700     -1.38615700
H       3.88888000      3.27096000     -2.89132600
H       0.06775800      1.48314500     -0.14757600
C       0.00763600     -0.41009500     -1.73683300
O      -0.00168100     -0.59359000     -2.89895400
O      -1.10467000     -3.37247900      1.78639300
C      -0.33079600     -2.46034900      1.77973700
H       0.02790000     -2.05369800      0.65875800
  18
t-amyl-alcohol-methanol-opt  Gcorr(methanol)= -171166.0055 kcal/mol
H      -2.28515200     -0.00012900     -0.67677500
O      -1.41221300      0.00003600     -1.09293300
C      -0.43423300     -0.00002700     -0.03955700
C      -0.61288700      1.25160200      0.80680900
H       0.10285900      1.29477200      1.64023000
H      -0.48491800      2.15945900      0.19847500
H      -1.62235500      1.27943900      1.24495700
C      -0.61230800     -1.25219900      0.80612700
H      -0.48367200     -2.15967400      0.19736100
H       0.10329400     -1.29536300      1.63967500
H      -1.62184800     -1.28085700      1.24405000
C       0.90253500      0.00047700     -0.78201900
H       0.90838000     -0.87826600     -1.44967700
H       0.90819700      0.87983800     -1.44886300
C       2.14154300      0.00018100      0.08440900
H       2.19834500     -0.88686900      0.73304200
H       2.19809300      0.88652700      0.73402800
H       3.05144300      0.00065400     -0.53235200
 81
26-methanol-opt  Gcorr(methanol)= -1444575.532 kcal/mol
Ru     -0.00322000     -0.18572600      0.12974500
P       2.32175700     -0.34039600      0.44830900
P      -2.30314400     -0.47892800      0.46485800
N       0.01073700     -0.36077900      2.37619600
C       3.10274700     -1.95061700      0.02199000
C      -1.19227300     -1.00925700      2.91643500
C       4.28564100     -2.35864600      0.65632900
C      -3.53780600      0.70190000     -0.17756400
C       3.59012800      0.80042000     -0.21302900
C      -4.26865400     -2.49553900      0.56170500
C       4.43963500      1.56633700      0.59435600
C      -3.69513700      0.76407100     -1.57129200
C      -2.42438100     -0.38428600      2.29918900
C       2.44300200     -0.19127400      2.27914600
C      -3.05381400     -2.08452100     -0.00775100
C       1.26644600     -0.89446300      2.91990400
C      -4.57091900      1.68156500     -2.14367300
C      -4.27531200      1.57492200      0.63168400
C       3.19649900     -3.94127200     -1.36368400
C       2.56775300     -2.75125600     -0.99552200
C       3.68609000      0.91540500     -1.60853200
C       4.90324300     -3.55569300      0.29840900
C      -4.85566900     -3.69967900      0.17898400
C      -5.15044000      2.49695600      0.05367800
C      -2.45180400     -2.89014400     -0.98250900
C       4.35964200     -4.35002400     -0.71230000
C      -5.29862900      2.55446300     -1.33104800
C       5.36028400      2.44079300      0.01331900
C      -4.24548300     -4.49986800     -0.78879600
C       4.60692600      1.78559400     -2.18477000
C       5.44384400      2.55547300     -1.37340300
C      -3.04798700     -4.08995200     -1.37331000
H      -0.03743700      0.64455200      2.58417300
H      -1.22488900     -0.91681700      4.01596600
H      -1.13209100     -2.08593300      2.68761500
H       4.74106900     -1.73618700      1.43248200
H      -4.76808400     -1.86930200      1.30736900
H       4.39046400      1.49321600      1.68367800
H      -3.11121500      0.09598800     -2.21438900
H      -2.45173200      0.68635400      2.55846200
H      -3.34902200     -0.83411300      2.68885200
H       3.39764400     -0.55870600      2.68211300
H       2.39233400      0.88760300      2.50491800
H       1.29374900     -1.97750000      2.71605000
H       1.29799100     -0.77481900      4.01678000
H      -4.68240800      1.72121900     -3.23011500
H      -4.17680700      1.54769500      1.71942300
H       2.77022000     -4.55343800     -2.16237300
H       1.65145800     -2.43951600     -1.50529900
H       3.01917500      0.32717300     -2.24889200
H       5.81846200     -3.86641500      0.80857400
H      -5.79753000     -4.01313700      0.63617500
H      -5.72032100      3.17412100      0.69496200
H      -1.50971800     -2.57349900     -1.43982600
H       4.84684600     -5.28659500     -0.99490600
H      -5.98246900      3.27927900     -1.77960400
H       6.01621300      3.03651700      0.65323200
H      -4.70799900     -5.44316200     -1.08990800
H       4.66785700      1.86933700     -3.27274100
H       6.16255900      3.24411400     -1.82440300
H      -2.56994500     -4.70812400     -2.13724100
H       0.08663000     -1.80278500      0.08648500
C      -0.01249800     -0.16382900     -1.67910300
O      -0.01774700     -0.20177800     -2.85750000
O      -0.25729100      1.91648000      0.84357100
C      -0.14904700      3.09049500      0.08774000
C       1.21860300      3.18313700     -0.58910600
H       1.35038600      4.10657900     -1.17596800
H       2.03038600      3.13709400      0.15510200
H       1.34947300      2.33550100     -1.28078100
C      -1.22418500      3.15732800     -1.00108000
H      -2.23491300      3.19903200     -0.56494100
H      -1.10876100      4.03202000     -1.66121800
H      -1.16963700      2.26020000     -1.63900200
C      -0.33405200      4.25612700      1.08086700
H      -1.29170100      4.08072400      1.60439600
H       0.44778100      4.15191900      1.85472100
C      -0.31371500      5.66175000      0.51760900
H      -1.12682000      5.83395400     -0.20418300
H       0.63217500      5.89390500      0.00423200
H      -0.43381000      6.41307600      1.31256300


     4
CH2O-toluene-opt  Gcorr(toluene)= -71837.16389 kcal/mol  Gcorr(methanol)= -71837.44478 kcal/mol
C       0.09889100      0.76599000      2.22845500
O       1.29690500      0.76601400      2.22687600
H      -0.50862500      1.70836700      2.22908700
H      -0.50863100     -0.17634800      2.22917400
     6
CH3OH-toluene-opt  Gcorr(toluene)= -72585.03012 kcal/mol  Gcorr(methanol)= -72588.08133 kcal/mol
C      -0.78510100      1.33522400      0.02464100
H      -0.41939600      0.29912000      0.02366400
H      -0.43304700      1.80334100     -0.91424200
H      -1.88972000      1.28835000     -0.02221900
O      -0.30072900      1.96029100      1.17649000
H      -0.62348000      2.86822500      1.17361200
     2
CO-toluene-opt  Gcorr(toluene)= -71102.51504 kcal/mol  Gcorr(methanol)= -71099.51888 kcal/mol
C      -0.85872400      0.98690600      0.03339500
O       0.27422300      0.98690600      0.03339500
     2
H2-toluene-opt  Gcorr(toluene)= -735.2171453 kcal/mol  Gcorr(methanol)= -735.3463523 kcal/mol
H      -0.07083200      1.47118300      0.00000000
H      -0.82562900      1.47118300      0.00000000
     3
H2O-toluene-opt  Gcorr(toluene)= -47954.97399 kcal/mol  Gcorr(methanol)= -47960.52125 kcal/mol
O      -4.00556600      2.04986900      0.62990000
H      -3.04395200      2.10991900      0.62990000
H      -4.26995400      2.97637200      0.62990000
     8
HCOOCH3-toluene-opt  Gcorr(toluene)= -143696.5136 kcal/mol  Gcorr(methanol)= -143697.0545 kcal/mol
C       0.10876500      0.65234400      2.23907800
O       1.27194500      0.68252900      2.53561500
H      -0.53364900      1.54120600      2.06526500
O      -0.62321200     -0.44694300      2.06444600
C       0.06632700     -1.68150300      2.25415400
H      -0.66411200     -2.47612000      2.07665400
H       0.90175000     -1.77823100      1.54791500
H       0.46073500     -1.75896500      3.27617000
     5
HCOOH-toluene-opt  Gcorr(toluene)= -119063.5472 kcal/mol  Gcorr(methanol)= -119065.9319 kcal/mol
C       0.01397100      0.96853000     -0.01210500
O       1.20755000      0.87151300     -0.01213500
O      -0.67140500      2.11766500     -0.01213300
H      -0.70313200      0.12081300     -0.01209000
H      -0.01864400      2.83840200     -0.01216400
    10
HOCH2OCH3-toluene-opt  Gcorr(toluene)= -144422.4961 kcal/mol  Gcorr(methanol)= -144425.9966 kcal/mol
C      -0.76966900      1.22695800     -0.00455700
H      -0.34422400      1.72043700     -0.90715700
O      -0.41793400      1.94850400      1.13509500
C      -0.85095200      3.27765600      1.11015900
H      -1.95009900      3.37044700      1.18329100
H      -0.41636700      3.79528200      1.97441300
H      -0.52099800      3.80580900      0.19346400
O      -2.13549300      1.01789400     -0.15302900
H      -2.52127000      1.79382700     -0.57646900
H      -0.29904600      0.24027200      0.11070200
    69
3-toluene-opt  Gcorr(toluene)= -1345993.91 kcal/mol  Gcorr(methanol)= -1345996.802 kcal/mol
Ru      0.03455800     -0.05674000      0.10101200
P      -2.26712100      0.12125400      0.38680600
P       2.33508200      0.03601800      0.44464100
N       0.01261500      0.25545300      2.32563200
C      -3.14519000      1.63047900     -0.19214100
C       1.25873100      0.78509300      2.88188500
C      -4.43446300      1.92582600      0.27519000
C       3.41603000     -1.33780500     -0.08574800
C      -3.44039200     -1.18491300     -0.13211400
C       3.72661500      2.50457200      0.75252100
C      -4.43118400     -1.71354900      0.70580800
C       2.83582700     -2.46058300     -0.68842700
C       2.43489800      0.03045300      2.28901600
C      -2.41606500      0.16560700      2.23171200
C       3.24543100      1.51761000     -0.11559000
C      -1.21445100      0.87065700      2.83118800
C       3.63758500     -3.52639200     -1.09562800
C       4.80502400     -1.29202100      0.10034500
C      -3.24122700      3.59522700     -1.60818600
C      -2.55624800      2.47251800     -1.14172400
C      -3.31675800     -1.68183000     -1.43761400
C      -5.11193600      3.05282100     -0.18239500
C       4.36793600      3.63782900      0.24913000
C       5.60140400     -2.36119800     -0.30418400
C       3.41175900      1.69130800     -1.49865300
C      -4.51483000      3.89052500     -1.12621200
C       5.01762100     -3.47932800     -0.90217500
C      -5.27294300     -2.72736300      0.24869000
C       4.53764400      3.79565000     -1.12427000
C      -4.16257700     -2.68897800     -1.89359600
C      -5.13944100     -3.21816700     -1.04922900
C       4.05805100      2.81751100     -1.99784700
H      -0.01851800     -0.77241800      2.45562800
H       1.26645600      0.70098100      3.98483400
H       1.31132700      1.86101500      2.64501500
H      -4.92233700      1.26314800      0.99739000
H       3.60469400      2.40067500      1.83393200
H      -4.54969000     -1.34450600      1.72836100
H       1.75175400     -2.48818900     -0.82129400
H       2.36929100     -1.03391100      2.56756900
H       3.40010400      0.39837100      2.66838500
H      -3.35666900      0.62329400      2.57291200
H      -2.42718200     -0.88634700      2.56436100
H      -1.20672800      1.93911900      2.55807700
H      -1.25732400      0.82323600      3.93535800
H       3.17916100     -4.39852200     -1.56790400
H       5.26944800     -0.41191500      0.55708800
H      -2.77217000      4.24373800     -2.35200500
H      -1.55178700      2.24394100     -1.50901100
H      -2.53823700     -1.28545000     -2.09687700
H      -6.11346200      3.27537400      0.19374200
H       4.73806800      4.40024400      0.93895200
H       6.68339100     -2.31993400     -0.15667000
H       3.02725500      0.93467900     -2.19025500
H      -5.04768300      4.77296300     -1.48881400
H       5.64407000     -4.31554300     -1.22262500
H      -6.03680600     -3.13727600      0.91405300
H       5.04110200      4.68235000     -1.51663900
H      -4.05080600     -3.07065800     -2.91109800
H      -5.79647500     -4.01615700     -1.40308000
H       4.18383300      2.93585400     -3.07666700
H       0.05132800      1.54652500     -0.18116500
C       0.08163300     -0.34052200     -1.69591300
O       0.12818700     -0.50992600     -2.85496000
O       0.19342600     -2.03594000      1.04758100
C      -0.51433500     -3.11008100      0.59048600
H      -0.21480600     -4.05237100      1.10556500
H      -1.62287700     -3.04105900      0.73100300
H      -0.38382700     -3.32074700     -0.50069100
    69
8-toluene-opt  Gcorr(toluene)= -1345983.138 kcal/mol  Gcorr(methanol)= -1345986.081 kcal/mol
Ru      0.01368300      0.07171600      0.01482900
H       0.02291400      1.67785700      0.11310300
P      -2.29960800      0.05228700      0.32970600
P       2.31920300      0.09784300      0.38091200
O       0.10772800      0.33457300     -2.97362900
N      -0.00283500     -0.00239400      2.23190200
C      -2.42141400     -0.24251900      2.14950900
H      -3.38929200      0.07334600      2.56677800
H      -2.33023000     -1.33111300      2.30399100
C      -1.26153500      0.45040900      2.83386000
H      -1.33732000      1.54671300      2.73192100
H      -1.27313700      0.23012700      3.91726900
C       1.18222000      0.61618700      2.83768600
H       1.18273800      0.45841100      3.93225400
H       1.14499400      1.70633700      2.67297700
C       2.42631800      0.00845400      2.22815700
H       2.47486600     -1.05846600      2.49534900
H       3.34384600      0.48562800      2.60173400
C       0.06198600      0.20013200     -1.81316800
C      -0.12465200     -2.79930300      0.92276700
H       0.04569100     -1.85234000      0.18655300
H      -1.21866200     -3.00046700      0.74776500
O       0.27609700     -2.63585300      2.15210300
H       0.07792200     -1.06333900      2.37457700
H       0.43662300     -3.54173700      0.29477800
C       3.32492400     -1.31667100     -0.19409700
C       4.20797300     -1.19741900     -1.27659300
C       3.12210400     -2.57794300      0.39092600
C       4.89758700     -2.31304000     -1.74901300
H       4.36208300     -0.22675000     -1.75630300
C       3.82068200     -3.68641800     -0.08367000
H       2.40269900     -2.69980300      1.21155900
C       4.71071700     -3.55814900     -1.15029700
H       5.58572300     -2.20581900     -2.59104000
H       3.66010900     -4.66160800      0.38279900
H       5.25401100     -4.43122200     -1.51989600
C       3.30978100      1.56393200     -0.08442800
C       4.63675100      1.69461400      0.35489600
C       2.75644800      2.56663100     -0.88812200
C       5.38962800      2.81094000      0.00141600
H       5.09009300      0.91068700      0.97015300
C       3.51422700      3.68269300     -1.24533700
H       1.72227100      2.46882000     -1.23015500
C       4.82835600      3.80740900     -0.79985700
H       6.42096900      2.90321200      0.35019400
H       3.07215700      4.45827000     -1.87507100
H       5.42058000      4.68258600     -1.07788000
C      -3.32978100     -1.25708700     -0.42387500
C      -3.16509400     -1.51952600     -1.79144600
C      -4.26358200     -2.00599500      0.30537200
C      -3.92362400     -2.50484100     -2.41801400
H      -2.42969600     -0.95161300     -2.36921700
C      -5.01769200     -2.99608700     -0.32381900
H      -4.40506800     -1.82696500      1.37467000
C      -4.85010400     -3.24672700     -1.68479700
H      -3.78297300     -2.70018200     -3.48356100
H      -5.73811100     -3.57754900      0.25644300
H      -5.43890900     -4.02593000     -2.17442600
C      -3.28809200      1.56639700      0.01761100
C      -4.62156600      1.65037100      0.44505000
C      -2.72504900      2.64251900     -0.67720100
C      -5.37108000      2.79670000      0.19555300
H      -5.08348800      0.80824100      0.97055300
C      -3.48022400      3.78764100     -0.93299100
H      -1.68680000      2.57570100     -1.01543900
C      -4.80020400      3.86805300     -0.49430900
H      -6.40774500      2.85309800      0.53608500
H      -3.03167800      4.62118800     -1.47859100
H      -5.38998300      4.76607800     -0.69336800
    69
TS-3-1-toluene-opt  Gcorr(toluene)= -1345987.975 kcal/mol  Gcorr(methanol)= -1345987.159 kcal/mol
Ru     -0.03156100     -0.14606800      0.04428300
H      -0.06283700      1.37743600     -0.43277400
P      -2.32504600     -0.01862300      0.40341900
P       2.27030400      0.13724500      0.32070400
O      -0.18349000     -0.90736000     -2.85714200
N       0.00056700      0.17111200      2.22897500
C      -2.42258100     -0.07814600      2.24261300
H      -3.38673400      0.28100100      2.63319600
H      -2.36028900     -1.15011600      2.48974000
C      -1.22993700      0.65596900      2.83137000
H      -1.34151000      1.75073500      2.67802600
H      -1.21622900      0.51069000      3.93141100
C       1.18166100      0.80620200      2.78001500
H       1.22323900      0.68165000      3.88200000
H       1.15852500      1.90359800      2.61297300
C       2.43936000      0.21754500      2.16992700
H       2.56831300     -0.82419000      2.50935800
H       3.33900100      0.77341400      2.47468100
C      -0.10430700     -0.61319300     -1.72629900
C       0.82235000     -3.07626900      1.29497600
H       0.81043300     -3.61097900      0.32749700
H       0.65782100     -3.83800000      2.08256000
O      -0.14478100     -2.08219200      1.32562400
H       0.01654400     -1.16786800      2.05307200
H       1.85896600     -2.69962700      1.42589500
C       3.49167800     -1.13039600     -0.17520600
C       3.24926800     -1.89456100     -1.32411100
C       4.65704200     -1.36990900      0.56771900
C       4.15414100     -2.87690200     -1.72370100
H       2.33723400     -1.72424300     -1.90369600
C       5.55650200     -2.35788100      0.17148600
H       4.87141100     -0.77895800      1.46276400
C       5.30657500     -3.11286100     -0.97480300
H       3.95182600     -3.46608700     -2.62116000
H       6.45894800     -2.53822400      0.76065000
H       6.01133800     -3.88855700     -1.28366800
C       3.03146200      1.70943300     -0.24940100
C       4.26894200      1.76286700     -0.90395300
C       2.34236000      2.90825000     -0.00729200
C       4.80833600      2.98797200     -1.29819600
H       4.81957000      0.84307600     -1.11733200
C       2.89095000      4.13016700     -0.38710900
H       1.35665700      2.87806500      0.46663600
C       4.12569600      4.17376500     -1.03598000
H       5.77009200      3.01128200     -1.81648500
H       2.34276800      5.05404700     -0.18732600
H       4.55021000      5.13197600     -1.34499400
C      -3.44033700     -1.34914600     -0.17107600
C      -4.83136000     -1.18498100     -0.22575000
C      -2.87593600     -2.57502900     -0.54886500
C      -5.64520800     -2.23491800     -0.64666600
H      -5.28234600     -0.22821700      0.05565500
C      -3.69412500     -3.62271700     -0.96828200
H      -1.78914500     -2.69502700     -0.50186600
C      -5.07766300     -3.45441000     -1.01784900
H      -6.72860900     -2.09861100     -0.68880100
H      -3.24681700     -4.57478600     -1.26377400
H      -5.71730000     -4.27493000     -1.35224400
C      -3.17311000      1.51061500     -0.12475900
C      -3.76920400      2.41217200      0.76472800
C      -3.18708500      1.80173100     -1.49814800
C      -4.37374000      3.57787000      0.29003500
H      -3.76682600      2.21520400      1.83984000
C      -3.80032300      2.95783400     -1.96984000
H      -2.70498000      1.11534800     -2.20175300
C      -4.39446200      3.85086400     -1.07556100
H      -4.83211900      4.27460400      0.99606000
H      -3.80721000      3.16839600     -3.04184900
H      -4.86959800      4.76257400     -1.44541900
    69
TS-1-8-toluene-opt  Gcorr(toluene)= -1345985.252 kcal/mol  Gcorr(methanol)= -1345986.477 kcal/mol
Ru      0.02097300      0.04678300      0.01884700
H       0.01853100      1.63861600      0.09237900
P      -2.29310900      0.03377600      0.33232000
P       2.32363100      0.10165300      0.39285600
O       0.11960500      0.30242200     -2.97717000
N       0.00185200     -0.03947800      2.20419400
C      -2.41841900     -0.29250000      2.14317800
H      -3.38476500      0.02101800      2.56601600
H      -2.33186500     -1.38367800      2.27850000
C      -1.24998300      0.38407500      2.83063500
H      -1.35162200      1.48510200      2.77989800
H      -1.25016600      0.12386000      3.90693100
C       1.16393800      0.58135300      2.83994300
H       1.15554400      0.38935000      3.93055500
H       1.12256300      1.68031200      2.72067200
C       2.43582700      0.02274000      2.23884700
H       2.53557700     -1.03837300      2.51224000
H       3.33273300      0.54188600      2.60699700
C       0.07208000      0.16446600     -1.81692400
C      -0.14852200     -2.79023700      0.96206900
H       0.11831400     -1.95083100      0.18438900
H      -1.23974700     -2.96818300      0.77613500
O       0.21218500     -2.53323200      2.21565200
H       0.09601700     -1.23910500      2.32631100
H       0.39112900     -3.63652000      0.47583400
C       3.32972300     -1.31301400     -0.18341500
C       4.19586600     -1.20194300     -1.28010100
C       3.13948300     -2.57024300      0.41358500
C       4.87877300     -2.32095200     -1.75464200
H       4.34154800     -0.23473700     -1.76942200
C       3.82947100     -3.68294700     -0.06265500
H       2.43615000     -2.68480300      1.24728500
C       4.70203000     -3.56197500     -1.14460500
H       5.55380400     -2.21966700     -2.60791000
H       3.67758000     -4.65438500      0.41433600
H       5.23974600     -4.43745400     -1.51646800
C       3.30389900      1.56745000     -0.09173100
C       4.63141500      1.70995400      0.34213400
C       2.74312800      2.55740000     -0.90603200
C       5.37799200      2.82499600     -0.02811700
H       5.08957200      0.93651300      0.96695300
C       3.49436900      3.67259300     -1.27930000
H       1.70876100      2.45010700     -1.24456900
C       4.80946700      3.80866200     -0.84002500
H       6.40999100      2.92644100      0.31613200
H       3.04662100      4.43841500     -1.91688100
H       5.39675800      4.68295700     -1.13094900
C      -3.34145400     -1.24170300     -0.45492500
C      -3.19257600     -1.46049300     -1.83203600
C      -4.27804900     -2.00278600      0.25791900
C      -3.96986800     -2.41425900     -2.48398700
H      -2.45629400     -0.88158300     -2.39781100
C      -5.05102300     -2.96133800     -0.39684800
H      -4.40777000     -1.85633000      1.33369600
C      -4.89951000     -3.16812200     -1.76707900
H      -3.84223700     -2.57501900     -3.55694900
H      -5.77445600     -3.55197400      0.17028800
H      -5.50384700     -3.92207100     -2.27692800
C      -3.25892000      1.56722700      0.04567600
C      -4.57423400      1.68129300      0.51953800
C      -2.70039600      2.62647100     -0.67829700
C      -5.30956200      2.84043500      0.28715700
H      -5.03331000      0.85286700      1.06890500
C      -3.44147200      3.78439300     -0.91676000
H      -1.67662800      2.53728800     -1.05333300
C      -4.74294900      3.89477000     -0.43167100
H      -6.33187500      2.92036100      0.66442300
H      -2.99615000      4.60471900     -1.48459300
H      -5.32127300      4.80325100     -0.61637200
    69
TS-8-2-toluene-opt  Gcorr(toluene)= -1345981.261 kcal/mol  Gcorr(methanol)= -1345981.564 kcal/mol
Ru     -0.01242300      0.13498900      0.01865200
H      -0.04748100      1.79154700      0.28241100
P      -2.30525500      0.06050000      0.34557800
P       2.28353600      0.13565300      0.35132000
O      -0.00758900      0.49006700     -2.95451500
N      -0.00738800      0.02481800      2.27321900
C      -2.43182300     -0.15136400      2.18355300
H      -3.39041400      0.21179000      2.58359700
H      -2.38272400     -1.23502400      2.38603200
C      -1.25805500      0.53825000      2.84680300
H      -1.29221300      1.62688000      2.67882100
H      -1.28260800      0.37661600      3.94021400
C       1.20481200      0.63764700      2.83531600
H       1.23632100      0.50410900      3.93247700
H       1.16581700      1.72132100      2.63920600
C       2.42016200      0.00102100      2.19411100
H       2.41962200     -1.07540200      2.43093200
H       3.35669200      0.43176800      2.57838500
C      -0.01012300      0.33095600     -1.79342800
C       0.28042100     -3.09982900      1.10157800
H       0.03595600     -1.60013200     -0.01881400
H      -0.74860900     -3.37292700      0.76426300
O       0.52639600     -2.78191400      2.25942800
H       0.04408000     -0.98692200      2.47132000
H       1.08182200     -3.38197400      0.37780200
C       3.28609000     -1.26190900     -0.27818800
C       3.11555800     -1.63156700     -1.62059400
C       4.17718900     -1.99354400      0.51761700
C       3.82294500     -2.70484100     -2.15493500
H       2.40765100     -1.08068100     -2.24747300
C       4.87835000     -3.07514100     -0.01742000
H       4.33084300     -1.72933600      1.56726900
C       4.70299800     -3.43291400     -1.35258100
H       3.67719400     -2.98184400     -3.20168300
H       5.56426300     -3.64162100      0.61717500
H       5.24954500     -4.28254700     -1.76879000
C       3.31477700      1.58814400     -0.10039900
C       4.69312800      1.60142100      0.16188000
C       2.72800000      2.69585800     -0.72139800
C       5.46533400      2.70862200     -0.17895500
H       5.17010100      0.73423800      0.63061300
C       3.50475900      3.80222600     -1.06786100
H       1.65307500      2.68213400     -0.92595800
C       4.87112900      3.81180600     -0.79529700
H       6.53762900      2.70926900      0.03157900
H       3.03684400      4.66076400     -1.55562000
H       5.47865000      4.67851900     -1.06719000
C      -3.30562700     -1.32092600     -0.32357500
C      -3.08028500     -1.71619400     -1.64978000
C      -4.26987100     -2.00213500      0.43200400
C      -3.81067400     -2.76095500     -2.21048500
H      -2.31471400     -1.20692500     -2.24274600
C      -4.99426200     -3.05447200     -0.12857400
H      -4.46173800     -1.71822200      1.47063300
C      -4.76772900     -3.43423900     -1.45036400
H      -3.62325700     -3.05781700     -3.24505300
H      -5.73909900     -3.58038100      0.47373300
H      -5.33405400     -4.25981500     -1.88793500
C      -3.36551500      1.51712200     -0.02851400
C      -4.72970200      1.52226600      0.29927700
C      -2.81373200      2.63569700     -0.66227800
C      -5.52133900      2.63094100      0.01169200
H      -5.18303300      0.64765100      0.77722200
C      -3.61006300      3.74313300     -0.95673500
H      -1.74960500      2.63060500     -0.91671800
C      -4.96152100      3.74440100     -0.61793500
H      -6.58202300      2.62450500      0.27437800
H      -3.16880600      4.60971000     -1.45500900
H      -5.58406900      4.61246000     -0.84826700
    71
1-CH3OH-H2-toluene-opt  Gcorr(toluene)= -1346721.181 kcal/mol  Gcorr(methanol)= -1346721.075 kcal/mol
Ru     -0.00918700     -0.23315000     -0.02689800
P      -2.30402500     -0.00524800      0.34633400
P       2.29201000     -0.01442800      0.30921700
N       0.00734000     -0.33547900      2.16041200
C      -3.01687500      1.63801200     -0.01192900
C       1.20806300      0.16027000      2.79590800
C      -3.34957800      2.55667500      0.99011700
C       3.50832700     -1.10961400     -0.51092700
C      -3.52625400     -1.14055000     -0.40411300
C       3.46970000      2.46171000      1.06937400
C      -4.89715100     -0.97871200     -0.15224700
C       3.08559700     -2.06261900     -1.44454100
C       2.44914200     -0.37145900      2.10374600
C      -2.43313200     -0.26619500      2.15894100
C       3.00327800      1.64589500      0.03235700
C      -1.15515300      0.24375400      2.80152400
C       4.00984700     -2.91201100     -2.05393400
C       4.87396200     -1.01189700     -0.20340600
C      -3.68033200      3.26241400     -1.68779400
C      -3.18116800      2.00676200     -1.35589600
C      -3.10161000     -2.19335300     -1.22196800
C      -3.84496800      3.81760900      0.65394100
C       3.96913500      3.73576800      0.79326400
C       5.79384500     -1.86376200     -0.80852200
C       3.03880700      2.13024100     -1.28419200
C      -4.01354500      4.17218800     -0.68252500
C       5.36257400     -2.81567100     -1.73458600
C      -5.82154000     -1.86368800     -0.70014800
C       4.01007700      4.20459500     -0.51757700
C      -4.02999900     -3.07670000     -1.77342900
C      -5.38874100     -2.91433200     -1.51158300
C       3.54406000      3.39732700     -1.55720300
H      -0.28326700     -2.05795400      2.35883300
H       1.23793600     -0.13360100      3.86812200
H       1.24701100      1.27714500      2.80382800
H      -3.21930700      2.29836000      2.04420900
H       3.44120300      2.11344100      2.10487600
H      -5.24463400     -0.15127700      0.47448700
H       2.02344000     -2.13463400     -1.69968400
H       2.48839000     -1.47038000      2.18225200
H       3.38645700      0.01129200      2.53626300
H      -3.34388100      0.18225200      2.58486800
H      -2.51587100     -1.35639600      2.29692900
H      -1.14052500      1.36023400      2.76810500
H      -1.17287700     -0.01195100      3.88337600
H       3.66871100     -3.64967900     -2.78388000
H       5.22162200     -0.25952400      0.51165200
H      -3.80584900      3.53466900     -2.73838800
H      -2.91315100      1.30271200     -2.15023100
H      -2.03433700     -2.31743100     -1.42957800
H      -4.10000500      4.52567300      1.44608500
H       4.32724700      4.36405600      1.61234700
H       6.85465400     -1.78257100     -0.55969400
H       2.66149100      1.50881900     -2.10265400
H      -4.40195000      5.15948600     -0.94336800
H       6.08644800     -3.48082000     -2.21139000
H      -6.88673500     -1.73189700     -0.49559900
H       4.40132100      5.20200500     -0.73136000
H      -3.68767300     -3.89372300     -2.41270900
H      -6.11595600     -3.60601900     -1.94353000
H       3.56803400      3.76033700     -2.58732800
H       0.41015400     -2.01982400     -0.07933700
H      -0.00996100      1.37440200      0.12101800
C      -0.04917300     -0.04783200     -1.86925600
O      -0.07909200      0.12849800     -3.02356100
C       0.63066500     -3.76673900      2.34190800
H       1.31003700     -3.58239300      3.20108600
H       0.38895000     -4.84180600      2.36242200
H       1.23632600     -3.60335600      1.42114200
O      -0.53781200     -3.02736100      2.38628000
H      -0.42230700     -2.02515700      0.08062300
    65
2-toluene-opt  Gcorr(toluene)= -1274145.659 kcal/mol  Gcorr(methanol)= -1274149.412 kcal/mol
Ru     -0.00000900     -0.20852400      0.16685100
P      -2.28625400     -0.06930400      0.45635900
P       2.28634300     -0.06932300      0.45615700
N       0.00013800      0.06644800      2.42895400
C      -3.16163100      1.40083200     -0.19726600
C       1.23058200      0.72218500      2.89193100
C      -3.53371100      2.49304300      0.59503400
C       3.44904300     -1.41436800      0.00039800
C      -3.44893000     -1.41438200      0.00064300
C       3.53410600      2.49289000      0.59500100
C      -4.83291800     -1.26949600      0.18127800
C       2.94914100     -2.60800300     -0.53134600
C       2.44298100      0.03104100      2.30121900
C      -2.44275100      0.03126300      2.30144000
C       3.16161200      1.40089500     -0.19738800
C      -1.23020400      0.72234100      2.89196400
C       3.81931700     -3.64426300     -0.87234600
C       4.83305000     -1.26941000      0.18079400
C      -4.00261300      2.57214000     -2.15077400
C      -3.39718400      1.45711800     -1.57950800
C      -2.94910000     -2.60787500     -0.53147300
C      -4.13752200      3.61238100      0.02018900
C       4.13784500      3.61227900      0.02016200
C       5.69860700     -2.30777500     -0.15358300
C       3.39671300      1.45742300     -1.57970600
C      -4.37559700      3.65440200     -1.35172600
C       5.19205400     -3.49698000     -0.68194000
C      -5.69851200     -2.30778400     -0.15323200
C       4.37546300      3.65454300     -1.35181900
C      -3.81931500     -3.64406100     -0.87261300
C      -5.19202500     -3.49684600     -0.68198000
C       4.00209200      2.57247200     -2.15095600
H       0.00008100     -0.89522200      2.77504800
H       1.28351700      0.72626100      3.99668900
H       1.18012300      1.77349100      2.56541400
H      -3.35163400      2.48577000      1.67310200
H       3.35245600      2.48542200      1.67313900
H      -5.23817400     -0.33330800      0.57907700
H       1.86824300     -2.71248600     -0.67167800
H       2.49125300     -1.01265300      2.65382100
H       3.38164700      0.50722400      2.62348000
H      -3.38131500      0.50764500      2.62370300
H      -2.49115800     -1.01236900      2.65419400
H      -1.17966900      1.77360600      2.56533400
H      -1.28304600      0.72652700      3.99672700
H       3.42046000     -4.57044000     -1.29323500
H       5.23834900     -0.33311100      0.57829300
H      -4.18037500      2.59859600     -3.22849000
H      -3.09947500      0.61751000     -2.21602400
H      -1.86823100     -2.71234600     -0.67198000
H      -4.42266700      4.45685500      0.65256300
H       4.42329500      4.45659600      0.65260800
H       6.77486800     -2.18715700     -0.00735000
H       3.09868600      0.61796900     -2.21628000
H      -4.84809600      4.53132900     -1.80047900
H       5.87277700     -4.30848600     -0.95100500
H      -6.77475200     -2.18721400     -0.00680700
H       4.84791000      4.53150300     -1.80056200
H      -3.42049900     -4.57012300     -1.29379200
H      -5.87277900     -4.30828400     -0.95117100
H       4.17952600      2.59910800     -3.22872200
H      -0.00009800     -1.89069200      0.48664000
H       0.00014000      1.49182400      0.11390800
C      -0.00030600     -0.44128200     -1.63815800
O      -0.00062400     -0.60654500     -2.79793100
    71
2-CH3OH-toluene-opt  Gcorr(toluene)= -1346732.686 kcal/mol  Gcorr(methanol)= -1346735.023 kcal/mol
Ru     -0.05470900      0.00568700     -0.01449400
P      -2.34196300     -0.12463600      0.32668800
P       2.21727300      0.24774800      0.29531300
N      -0.01530700     -0.18435100      2.26148400
C      -3.34313900      1.39777400      0.13460900
C       1.10600100      0.57973000      2.82215600
C      -3.98963700      2.04835400      1.19181700
C       3.43428600     -0.99398400     -0.29236200
C      -3.41015600     -1.37747800     -0.48121500
C       3.10387600      2.91614700      0.64322500
C      -4.79117300     -1.41435900     -0.23665700
C       3.02075700     -2.02478100     -1.14280800
C       2.39766700      0.17194100      2.14303400
C      -2.42605800     -0.55876400      2.12243700
C       3.01094200      1.81481400     -0.21636000
C      -1.31168900      0.15271300      2.86318500
C       3.92959000     -2.99619100     -1.56503800
C       4.77355100     -0.94303400      0.12307500
C      -4.13823900      3.12575000     -1.37439600
C      -3.41905500      1.95627700     -1.15081900
C      -2.84371900     -2.31476600     -1.35211400
C      -4.70294200      3.22768000      0.96780400
C       3.63939600      4.12190300      0.19221000
C       5.67574900     -1.92083100     -0.28811500
C       3.44826300      1.94987800     -1.54181100
C      -4.78201300      3.76669500     -0.31390500
C       5.25370300     -2.94979900     -1.13302100
C      -5.58717300     -2.38354300     -0.84174300
C       4.08001600      4.24474900     -1.12470700
C      -3.64480100     -3.28035500     -1.96252500
C      -5.01415300     -3.31816600     -1.70635700
C       3.97998800      3.15598400     -1.99141300
H       0.17557900     -1.18144500      2.43023600
H       1.18236000      0.42108300      3.91433900
H       0.89419000      1.64898700      2.66215100
H      -3.94291000      1.64381300      2.20631100
H       2.74696100      2.84335700      1.67439300
H      -5.25008900     -0.67394900      0.42649500
H       1.97269100     -2.06526900     -1.45751000
H       2.62826900     -0.87889400      2.38342100
H       3.25063000      0.76737800      2.50258200
H      -3.41188100     -0.36126400      2.56990500
H      -2.27760200     -1.65034500      2.17436200
H      -1.43579200      1.24653900      2.79774500
H      -1.32645800     -0.11031000      3.93708600
H       3.59812700     -3.79571800     -2.23212100
H       5.11453800     -0.13073100      0.77333000
H      -4.18959700      3.54527000     -2.38188700
H      -2.90075400      1.47058000     -1.98384400
H      -1.76660000     -2.27915900     -1.54314100
H      -5.20003900      3.72555900      1.80406300
H       3.70874400      4.97200200      0.87534200
H       6.71481700     -1.87859000      0.04762100
H       3.36964500      1.10249600     -2.23051800
H      -5.34080500      4.68927900     -0.48807900
H       5.96331500     -3.71452300     -1.45830200
H      -6.66144500     -2.40661700     -0.64284100
H       4.49742500      5.19071700     -1.47760700
H      -3.19457400     -4.00519100     -2.64501500
H      -5.64061400     -4.07445400     -2.18575800
H       4.31692200      3.24597200     -3.02687600
H       0.02977600     -1.71390900     -0.16048800
H      -0.15994400      1.65959700      0.30568900
C      -0.06390000      0.23617700     -1.82102600
O      -0.05976300      0.38377300     -2.98238000
C       1.82581500     -3.77261100      1.89495600
H       1.95652000     -4.29518600      2.85363800
H       1.80323300     -4.54303700      1.10331400
H       2.73503200     -3.16116200      1.72924400
O       0.64551100     -3.02577400      1.95477300
H       0.46850400     -2.63072800      1.06821600
    71
TS-2-1-CH3OH-toluene-opt  Gcorr(toluene)= -1346714.673 kcal/mol  Gcorr(methanol)= -1346715.881 kcal/mol
Ru     -0.00898500     -0.16329400     -0.01809500
P      -2.30285600      0.04347500      0.35384000
P       2.29909500     -0.03926100      0.30043600
N       0.01052900     -0.23185500      2.20331300
C      -3.05923800      1.64340700     -0.10106100
C       1.25847000      0.19689600      2.82209400
C      -3.29421100      2.65953500      0.83273500
C       3.47575900     -1.18259100     -0.51122500
C      -3.50946400     -1.16634200     -0.29845700
C       3.65332500      2.35208100      1.05998600
C      -4.87868900     -1.03273600     -0.02307400
C       3.00728000     -2.13944400     -1.41870400
C       2.44875400     -0.40471500      2.09975600
C      -2.42409600     -0.10083100      2.18672400
C       3.08015200      1.59271400      0.03362300
C      -1.14406100      0.41618400      2.81739600
C       3.89561500     -3.02386900     -2.03109600
C       4.84910400     -1.11711900     -0.23166800
C      -3.86714300      3.10861500     -1.85876900
C      -3.34628100      1.88337200     -1.45344100
C      -3.06826800     -2.24684400     -1.07011000
C      -3.81355100      3.88827100      0.42311600
C       4.20331600      3.60610800      0.78752400
C       5.73303400     -2.00407100     -0.84023500
C       3.06366400      2.11366300     -1.26942600
C      -4.10195200      4.11546800     -0.92083400
C       5.25686100     -2.95892600     -1.74079400
C      -5.78658400     -1.97210400     -0.50400700
C       4.19096100      4.11053700     -0.51055800
C      -3.98068300     -3.18412400     -1.55494500
C      -5.33805600     -3.04923600     -1.27100200
C       3.62073300      3.35928300     -1.54017200
H      -0.17989700     -1.44043600      2.28513300
H       1.28494900     -0.09369200      3.89156700
H       1.32786100      1.30335200      2.80634000
H      -3.07058600      2.50193800      1.89108700
H       3.67378100      1.97540300      2.08566500
H      -5.23816300     -0.18431800      0.56789600
H       1.93783500     -2.18735800     -1.64660300
H       2.42953300     -1.50415600      2.17952400
H       3.40986000     -0.08061100      2.52741300
H      -3.32408400      0.38861700      2.58884500
H      -2.51663500     -1.18006600      2.38825300
H      -1.06708600      1.51625200      2.71053200
H      -1.16615300      0.21360000      3.90693700
H       3.51982000     -3.76502400     -2.74020000
H       5.23159400     -0.36225800      0.46284300
H      -4.08884200      3.27954400     -2.91483700
H      -3.16212900      1.10139700     -2.19713400
H      -2.00173300     -2.35082600     -1.29066300
H      -3.99325300      4.67199400      1.16300100
H       4.64427400      4.18999700      1.59905300
H       6.80062600     -1.94785300     -0.61450500
H       2.60288800      1.53787900     -2.07847000
H      -4.50875300      5.07799500     -1.23963400
H       5.95254900     -3.65149500     -2.22052800
H      -6.85089600     -1.86233300     -0.28236400
H       4.62192900      5.09198300     -0.72173000
H      -3.62671900     -4.02332500     -2.15813600
H      -6.05231800     -3.78388700     -1.65059200
H       3.60264200      3.75026200     -2.56010700
H       0.14844500     -2.02433100     -0.20275800
H       0.01484400      1.44671700      0.08125500
C      -0.06025800     -0.01701500     -1.85377000
O      -0.09704200      0.10596000     -3.01370400
C       0.46058800     -3.55986000      2.33261600
H       1.04167600     -3.36956700      3.26674600
H       0.09931200     -4.60663800      2.41996500
H       1.22514500     -3.58544700      1.51132000
O      -0.55616900     -2.66849000      2.12006300
H      -0.26908800     -2.11619700      0.53955300
    63
1-toluene-opt  Gcorr(toluene)= -1273405.447 kcal/mol  Gcorr(methanol)= -1273404.818 kcal/mol
Ru      0.00004900     -0.23838100      0.18428600
H      -0.00005000      0.96534800     -0.84500000
P      -2.29679800     -0.03984100      0.46683000
P       2.29678300     -0.03950300      0.46704400
O       0.00072800     -1.90112600     -2.33627300
N      -0.00014100      0.29455600      2.16699700
C      -2.42616200      0.03472200      2.30164400
H      -3.37511800      0.46703500      2.65548800
H      -2.42163100     -1.02008900      2.62077100
C      -1.19938400      0.73847900      2.85157500
H      -1.33151500      1.84162600      2.77551600
H      -1.12201600      0.53633000      3.94025600
C       1.19890700      0.73894000      2.85161800
H       1.12153500      0.53684000      3.94030900
H       1.33064500      1.84212700      2.77550000
C       2.42598300      0.03556300      2.30185500
H       2.42188200     -1.01917500      2.62122500
H       3.37475700      0.46834700      2.65562000
C       0.00041800     -1.24234300     -1.36687900
C      -3.46869700     -1.36142300     -0.01925700
C      -4.83420800     -1.11853400     -0.22213500
C      -2.97917200     -2.66701700     -0.16248600
C      -5.69249100     -2.16486600     -0.55601100
H      -5.23073700     -0.10344800     -0.12402500
C      -3.83997800     -3.71195200     -0.49235300
H      -1.90990200     -2.85706600     -0.02097200
C      -5.19767600     -3.46219000     -0.69065400
H      -6.75487200     -1.96439400     -0.71501700
H      -3.44578000     -4.72467300     -0.60504600
H      -5.87164600     -4.27986300     -0.95737200
C      -3.07579300      1.47790700     -0.18983000
C      -3.69074300      2.44470400      0.61443700
C      -3.01897300      1.68465400     -1.57748000
C      -4.24464800      3.59143500      0.04203800
H      -3.74274700      2.31208100      1.69799700
C      -3.58402200      2.82112900     -2.14703000
H      -2.51950900      0.94574400     -2.21274300
C      -4.19734000      3.77953200     -1.33725700
H      -4.71781800      4.34019900      0.68201100
H      -3.53785100      2.96562400     -3.22901900
H      -4.63377500      4.67620800     -1.78365400
C       3.46864200     -1.36129300     -0.01859400
C       4.83407600     -1.11848400     -0.22207500
C       2.97912200     -2.66699600     -0.16087500
C       5.69227800     -2.16498900     -0.55563300
H       5.23062200     -0.10334000     -0.12466100
C       3.83984600     -3.71210000     -0.49040300
H       1.90989700     -2.85699300     -0.01891800
C       5.19746800     -3.46240900     -0.68933100
H       6.75459700     -1.96457200     -0.71511700
H       3.44564400     -4.72490200     -0.60235600
H       5.87137100     -4.28021600     -0.95580400
C       3.07587500      1.47797800     -0.19006300
C       3.68951800      2.44570500      0.61407700
C       3.02030200      1.68363900     -1.57792600
C       4.24339900      3.59228500      0.04134700
H       3.74049900      2.31393400      1.69778900
C       3.58532400      2.81997100     -2.14778500
H       2.52185500      0.94398700     -2.21312700
C       4.19736000      3.77930200     -1.33813700
H       4.71556300      4.34177700      0.68121100
H       3.54014200      2.96361900     -3.22992700
H       4.63378500      4.67585500     -1.78478900
    65
TS-2-1-toluene-opt  Gcorr(toluene)= -1274123.38 kcal/mol  Gcorr(methanol)= -1274121.688 kcal/mol
Ru     -0.00006100      0.24483200      0.16293000
H       0.00007800     -1.30614000     -0.31679400
P       2.29637400      0.04715300      0.46735200
P      -2.29643600      0.04674500      0.46710200
O      -0.00009000      0.98130200     -2.75413100
N      -0.00011700     -0.12340900      2.35739200
C       2.43510500     -0.02884200      2.30670300
H       3.37648200     -0.49069500      2.64197900
H       2.46750400      1.02276300      2.63571600
C       1.20640700     -0.71474800      2.87873800
H       1.24965200     -1.80492500      2.64663100
H       1.23887500     -0.64811300      3.98728100
C      -1.20651800     -0.71509800      2.87862300
H      -1.23911300     -0.64844700      3.98716100
H      -1.24939400     -1.80529400      2.64654100
C      -2.43538200     -0.02962400      2.30643900
H      -2.46834400      1.02194600      2.63556800
H      -3.37661000     -0.49197400      2.64145100
C      -0.00006600      0.70432800     -1.61808500
H      -0.00023600      1.21816400      1.81694900
H      -0.00022200      1.89377100      1.11298000
C       3.11924800     -1.44469100     -0.19122300
C       3.26880500     -1.54522800     -1.58323700
C       3.54973500     -2.50413500      0.61544900
C       3.85354500     -2.67220700     -2.15165200
H       2.91863400     -0.73186500     -2.22726300
C       4.12897800     -3.63750000      0.04194100
H       3.43124600     -2.45812900      1.70117900
C       4.28568300     -3.72271000     -1.33944500
H       3.96719700     -2.73451700     -3.23649300
H       4.45920500     -4.45826900      0.68328800
H       4.74035000     -4.60995500     -1.78636000
C       3.44854600      1.38816100     -0.00961700
C       4.83860000      1.21896900      0.07395200
C       2.93331600      2.61832700     -0.43647800
C       5.69531900      2.26608300     -0.25638100
H       5.25437500      0.25835000      0.39448300
C       3.79387200      3.66516100     -0.76729900
H       1.84869800      2.74831200     -0.51017400
C       5.17376400      3.49077600     -0.67719500
H       6.77676000      2.12496600     -0.18853100
H       3.38225000      4.61989900     -1.10302700
H       5.84744200      4.30979300     -0.94063600
C      -3.44873900      1.38785500     -0.00915300
C      -4.83876800      1.21894000      0.07525300
C      -2.93347600      2.61790000     -0.43631100
C      -5.69544300      2.26625700     -0.25455200
H      -5.25455100      0.25841200      0.39602900
C      -3.79399200      3.66493600     -0.76660600
H      -1.84885400      2.74760900     -0.51057100
C      -5.17386700      3.49084200     -0.67567200
H      -6.77687600      2.12539300     -0.18604400
H      -3.38236700      4.61959500     -1.10255700
H      -5.84752800      4.31000600     -0.93869600
C      -3.11914500     -1.44496200     -0.19196400
C      -3.54833100     -2.50524400      0.61430600
C      -3.26972400     -1.54462300     -1.58393100
C      -4.12735200     -3.63855000      0.04046400
H      -3.42895600     -2.45993900      1.69996800
C      -3.85421700     -2.67156900     -2.15267200
H      -2.92054000     -0.73061200     -2.22767100
C      -4.28509700     -3.72289000     -1.34085900
H      -4.45657500     -4.45996700      0.68149700
H      -3.96867700     -2.73319500     -3.23746800
H      -4.73958400     -4.61009600     -1.78803600
    73
TS-3-1-CH2O-toluene-opt  Gcorr(toluene)= -1417834.539 kcal/mol  Gcorr(methanol)= -1417834.228 kcal/mol
Ru      0.02499300      0.15336600      0.07929900
H      -0.00842200      1.74055600      0.20110900
P      -2.27962000      0.19572700      0.40766100
P       2.32704000      0.22271400      0.43440900
O       0.07551800      0.49461000     -2.90689400
N       0.01169400      0.14283900      2.28624600
C      -2.41665900     -0.00333100      2.23590000
H      -3.37055500      0.37752400      2.63166900
H      -2.37702000     -1.08257700      2.45494700
C      -1.21229000      0.67069800      2.86620700
H      -1.27792500      1.77028100      2.72370500
H      -1.23292000      0.50755700      3.96304400
C       1.19094000      0.77664300      2.86091300
H       1.20360000      0.65373700      3.96328900
H       1.17870100      1.87206000      2.67979700
C       2.45216300      0.16794200      2.27706000
H       2.52583300     -0.88957200      2.57124400
H       3.36195400      0.67456900      2.63188700
C       0.05120400      0.31863300     -1.74968700
C      -0.23957200     -2.86032700      1.35313300
O       0.36515900     -2.33096900      2.40114500
H       0.13370600     -1.16240600      2.43264700
H      -0.00615200     -3.94310900      1.21278100
C       3.29817700     -1.19216800     -0.18979300
C       4.01520100     -1.08593100     -1.39079300
C       3.19882100     -2.44503800      0.43611300
C       4.64011700     -2.20306200     -1.94253800
H       4.08540900     -0.12213400     -1.90398500
C       3.83090800     -3.55671100     -0.11706800
H       2.59279900     -2.55905000      1.34008100
C       4.55312000     -3.44030800     -1.30520200
H       5.19777300     -2.10394700     -2.87699200
H       3.75024800     -4.52557000      0.38257600
H       5.04434300     -4.31559800     -1.73727200
C       3.29990000      1.68507200     -0.07533500
C       4.65018800      1.80242800      0.29029100
C       2.70949700      2.70005400     -0.83629400
C       5.39054400      2.91665300     -0.09458600
H       5.12907000      1.00993100      0.87437800
C       3.45406900      3.81498300     -1.22371900
H       1.65746300      2.61114600     -1.12160200
C       4.79239200      3.92548200     -0.85265300
H       6.44065700      2.99838200      0.19609800
H       2.98299600      4.60059600     -1.81913500
H       5.37462700      4.79931800     -1.15508400
C      -3.34824500     -1.08984000     -0.33714000
C      -3.45130400     -1.10433300     -1.73766800
C      -4.00596500     -2.08269600      0.39987700
C      -4.19284500     -2.08863100     -2.38379100
H      -2.93562900     -0.33957300     -2.32784600
C      -4.74410400     -3.07267000     -0.25109200
H      -3.94810900     -2.09451300      1.49125900
C      -4.83770600     -3.07983600     -1.64120900
H      -4.26221200     -2.08651200     -3.47411600
H      -5.24996800     -3.84249100      0.33664000
H      -5.41392300     -3.85747200     -2.14798300
C      -3.21825600      1.72368600      0.01499900
C      -4.55126500      1.86049400      0.43150700
C      -2.62799300      2.75192000     -0.72796800
C      -5.27245400      3.01075900      0.12367300
H      -5.03415200      1.05578200      0.99541300
C      -3.35510500      3.90069000     -1.04276000
H      -1.59092200      2.64628000     -1.05856400
C      -4.67419600      4.03381900     -0.61456900
H      -6.30856800      3.10796700      0.45678000
H      -2.88466100      4.69598900     -1.62577900
H      -5.24161000      4.93512700     -0.85883500
H      -1.36161100     -2.76598500      1.33615800
O       0.20820900     -2.19671900      0.11582300
C      -0.14027600     -2.89766700     -1.04994200
H       0.34690400     -2.41493100     -1.90800700
H       0.21307000     -3.94318900     -0.99433100
H      -1.23274200     -2.91259700     -1.22568200
    73
17-toluene-opt  Gcorr(toluene)= -1417831.424 kcal/mol  Gcorr(methanol)= -1417832.832 kcal/mol
Ru      0.09604900      0.05677500      0.03159900
P      -2.21067100      0.28704100      0.35319900
P       2.39286000      0.11100200      0.37386600
N       0.08148300      0.16109700      2.16686200
C      -2.97138000      1.92068800     -0.01096400
C       1.28844800      0.63960000      2.82134200
C      -4.21893000      2.25884300      0.53458000
C       3.48048400     -1.21672700     -0.26519000
C      -3.44554800     -0.84675500     -0.37906600
C       3.69954700      2.59751800      0.81050900
C      -4.29345200     -1.65616100      0.38633900
C       2.93289400     -2.26095300     -1.02024500
C       2.51170000     -0.01830500      2.20702600
C      -2.34630100      0.07537000      2.17338300
C       3.27766000      1.63357700     -0.11290400
C      -1.11209500      0.69470400      2.80227200
C       3.74426500     -3.29595700     -1.48610500
C       4.85632300     -1.21924700      0.00948400
C      -2.93334100      4.05277100     -1.16647000
C      -2.33744800      2.82668500     -0.86895900
C      -3.52755500     -0.90570500     -1.77874200
C      -4.80791700      3.48662000      0.24413000
C       4.32125000      3.76831500      0.37332300
C       5.66368600     -2.25488200     -0.45359100
C       3.47984400      1.86780500     -1.48212200
C      -4.16457100      4.38714700     -0.60664700
C       5.10825200     -3.29517300     -1.20120300
C      -5.20970000     -2.50354900     -0.23790300
C       4.52870800      3.98695600     -0.98664900
C      -4.44265700     -1.75138300     -2.39903300
C      -5.28684500     -2.55351300     -1.62871400
C       4.10631600      3.03254000     -1.91428300
H       0.03178600     -1.47498900      2.50338700
H       1.26017600      0.41015300      3.90739400
H       1.37897900      1.74691400      2.75988500
H      -4.74332700      1.55355300      1.18690600
H       3.54329000      2.44452800      1.88143600
H      -4.24092100     -1.63869100      1.47743500
H       1.86120600     -2.25702800     -1.24658900
H       2.49530500     -1.09941600      2.42242800
H       3.46080300      0.37186500      2.60537400
H      -3.28267700      0.48013200      2.58640000
H      -2.33770300     -1.01256600      2.35497300
H      -1.16441700      1.80411200      2.72955200
H      -1.10760500      0.47323300      3.89001400
H       3.30674500     -4.10381000     -2.07734400
H       5.30103700     -0.40164800      0.58577300
H      -2.42801100      4.75054600     -1.83840100
H      -1.36884500      2.56532500     -1.30458000
H      -2.86396100     -0.28369100     -2.38844500
H      -5.77715900      3.74048100      0.68016700
H       4.64631700      4.51229300      1.10455500
H       6.73384300     -2.24966100     -0.23307100
H       3.14189000      1.12876700     -2.21598600
H      -4.62820400      5.34977900     -0.83556600
H       5.74417400     -4.10542300     -1.56581700
H      -5.86551200     -3.13089200      0.37071900
H       5.01781300      4.90285200     -1.32653200
H      -4.49517000     -1.78673500     -3.48977500
H      -6.00414900     -3.21933600     -2.11449800
H       4.26268200      3.19892000     -2.98272200
H       0.17348200      1.61761600     -0.17323100
C       0.11528100     -0.14703900     -1.80312300
O       0.14066500     -0.24800400     -2.96996000
O       0.08079300     -2.49326000      2.52647300
C      -0.03065100     -2.89783300      1.24990400
H       0.30915500     -2.09155700      0.51163500
H       0.63943800     -3.76287300      1.03978900
O      -1.35521300     -3.24447900      0.92314800
C      -1.47263100     -3.58735200     -0.42551600
H      -0.82231600     -4.44273100     -0.69636300
H      -2.51322000     -3.87186900     -0.62648500
H      -1.20608800     -2.74028100     -1.09325500
    73
19-toluene-opt  Gcorr(toluene)= -1417832.321 kcal/mol  Gcorr(methanol)= -1417837.009 kcal/mol
Ru      0.08596700      0.22091700      0.02426600
H       0.06378100      1.83382900      0.05679400
P      -2.22470600      0.23808800      0.38185200
P       2.39181200      0.23863000      0.34463300
O       0.01456000      0.34056200     -2.97385700
N       0.10826200      0.24365400      2.24591200
C      -2.29770100     -0.02965700      2.20264900
H      -3.26889500      0.25056900      2.63714900
H      -2.14712300     -1.11114100      2.36622300
C      -1.14527000      0.71808800      2.84381200
H      -1.23399200      1.80703800      2.68931100
H      -1.14037900      0.54726200      3.93590200
C       1.31585900      0.86822800      2.79895000
H       1.33851300      0.76146800      3.89921200
H       1.29694100      1.94924700      2.58134800
C       2.53217400      0.19904900      2.19004700
H       2.52814300     -0.86468500      2.47886800
H       3.47077600      0.64508800      2.55057800
C       0.04850000      0.26419300     -1.80650100
C       0.16765200     -2.65911300      1.11662600
H       0.25768300     -1.64777400      0.39797900
O       0.26458900     -2.41934100      2.35928500
H       0.16685800     -0.79759700      2.44460900
H       0.98535000     -3.26592700      0.62753400
C       3.33757800     -1.22226800     -0.22002700
C       3.08241700     -1.71342400     -1.50915100
C       4.26247100     -1.89323300      0.59114400
C       3.74064500     -2.84788600     -1.97658100
H       2.34970600     -1.20993300     -2.14712800
C       4.91604000     -3.03281500      0.12253900
H       4.47440900     -1.53721900      1.60284100
C       4.65618500     -3.51242300     -1.15987100
H       3.52819300     -3.22123000     -2.98101600
H       5.62847900     -3.55122000      0.76857400
H       5.16361800     -4.40954600     -1.52219800
C       3.41657000      1.65607400     -0.20325100
C       4.78624600      1.71009900      0.09617400
C       2.83650400      2.69464400     -0.93993000
C       5.55659500      2.79051000     -0.32466500
H       5.25874200      0.89693600      0.65674000
C       3.61167000      3.77440100     -1.36440400
H       1.76945400      2.64943000     -1.17727300
C       4.96940600      3.82503900     -1.05597700
H       6.62223200      2.82379000     -0.08561300
H       3.14961300      4.57908400     -1.94115700
H       5.57599000      4.67068900     -1.38891800
C      -3.36046400     -0.99268800     -0.34980600
C      -3.53949400     -0.96211300     -1.74137900
C      -4.03725500     -1.95935900      0.40268800
C      -4.38570400     -1.87394900     -2.36568600
H      -3.00898600     -0.21638700     -2.34262100
C      -4.88598300     -2.87111100     -0.22573500
H      -3.90036100     -2.01851200      1.48428700
C      -5.06248000     -2.83116300     -1.60764300
H      -4.51546400     -1.83872700     -3.44989200
H      -5.40811300     -3.62155300      0.37268500
H      -5.72596700     -3.54856800     -2.09645500
C      -3.15993700      1.79345200      0.09161600
C      -4.46016400      1.93859000      0.59903300
C      -2.60557600      2.83105200     -0.66569900
C      -5.18164400      3.10687300      0.36916300
H      -4.91928200      1.12623700      1.17182400
C      -3.33402400      3.99735900     -0.90389900
H      -1.59455000      2.71881900     -1.06776300
C      -4.61848900      4.13941200     -0.38329000
H      -6.19141400      3.21029200      0.77365100
H      -2.89176900      4.79934200     -1.49976200
H      -5.18645600      5.05462800     -0.56708100
O      -1.08131500     -3.20052600      0.69283200
C      -1.11651200     -3.44745300     -0.67714700
H      -0.33106300     -4.16158100     -0.99608100
H      -2.09367300     -3.87670100     -0.93609800
H      -0.97549700     -2.51816000     -1.27229000
    73
18-toluene-opt  Gcorr(toluene)= -1417838.336 kcal/mol  Gcorr(methanol)= -1417842.133 kcal/mol
Ru     -0.00290100      0.13745000      0.07278900
H      -0.06632100      1.74220900     -0.13299800
P      -2.29983300      0.27102100      0.40515800
P       2.30685300      0.27394600      0.38665000
O      -0.08918900     -0.16908700     -2.90117100
N       0.00487400      0.32859900      2.31492000
C      -2.42093600      0.15029900      2.24545000
H      -3.38361400      0.50978300      2.63879800
H      -2.38067600     -0.92966600      2.46398200
C      -1.23805100      0.84789700      2.89042600
H      -1.27014400      1.93526600      2.71028800
H      -1.25590200      0.70491800      3.98689300
C       1.23637400      0.91643100      2.84823500
H       1.27181100      0.83077600      3.95013100
H       1.23988500      1.99336500      2.61125000
C       2.42890000      0.21192200      2.23080200
H       2.39091000     -0.85500400      2.50511400
H       3.37936700      0.61748100      2.60841800
C      -0.04650900     -0.05621000     -1.73679400
C       0.65596100     -2.99913700      0.32346000
O       0.15883100     -1.91443300      0.92774800
H       0.04305400     -0.69709200      2.43046100
H       1.36084100     -3.56020500      0.99828600
C       3.42008800     -1.04749700     -0.21041800
C       3.45316000     -1.27010600     -1.59592800
C       4.19146900     -1.86342700      0.62570700
C       4.23696900     -2.28718200     -2.13143700
H       2.84711900     -0.64605000     -2.26054300
C       4.97134100     -2.88759100      0.08671800
H       4.19016200     -1.71344400      1.70820700
C       4.99396700     -3.10340000     -1.28935400
H       4.24705200     -2.45172400     -3.21126900
H       5.56379000     -3.52151600      0.75089000
H       5.60048200     -3.90997000     -1.70776500
C       3.22439500      1.78754900     -0.10064400
C       4.55066500      1.98175600      0.31508600
C       2.61998300      2.74540200     -0.92204300
C       5.25045100      3.12221300     -0.06884100
H       5.04632900      1.22927000      0.93721700
C       3.32618500      3.88384100     -1.31282700
H       1.58807200      2.59087000     -1.25055100
C       4.63775200      4.07623800     -0.88395400
H       6.28155000      3.26505000      0.26352000
H       2.84525100      4.62419800     -1.95652800
H       5.18883200      4.96944200     -1.18821400
C      -3.45560600     -0.99402200     -0.22637000
C      -4.84585900     -0.80693600     -0.22906100
C      -2.91588600     -2.18849700     -0.71744600
C      -5.68362800     -1.80968200     -0.71176000
H      -5.27630300      0.12967900      0.13966100
C      -3.76023800     -3.18960900     -1.19728600
H      -1.83217800     -2.34557600     -0.70438500
C      -5.14149700     -3.00195400     -1.19685600
H      -6.76596100     -1.65847800     -0.71427100
H      -3.32599600     -4.11853900     -1.57621700
H      -5.80177300     -3.78432200     -1.57963500
C      -3.11677800      1.84106300     -0.05421700
C      -3.66889400      2.73309500      0.87206100
C      -3.15104000      2.17238600     -1.41800400
C      -4.24835200      3.92928100      0.44370000
H      -3.65327600      2.50563400      1.94125900
C      -3.73783100      3.35945600     -1.84373900
H      -2.70928300      1.49108300     -2.15226600
C      -4.28726600      4.24331500     -0.91249500
H      -4.67332000      4.61737100      1.17857600
H      -3.76110000      3.60012400     -2.90918200
H      -4.74273100      5.17862300     -1.24627400
O      -0.33422300     -3.96579000     -0.08473800
C      -1.05853800     -4.46458400      0.99172800
H      -1.69715900     -3.70313000      1.48073100
H      -1.71188400     -5.27339600      0.63240000
H      -0.39854400     -4.88798200      1.77821500
H       1.20200800     -2.80091800     -0.62655000
    73
TS-19-2-toluene-opt  Gcorr(toluene)= -1417833.247 kcal/mol  Gcorr(methanol)= -1417835.104 kcal/mol
Ru      0.07056800      0.28806500      0.03208200
H       0.06455700      1.94423700      0.13086300
P      -2.22744600      0.27200900      0.38781700
P       2.36860000      0.27759900      0.34509700
O       0.01372100      0.36427900     -2.96378000
N       0.09863700      0.29184700      2.27209800
C      -2.30943300      0.02609500      2.21600000
H      -3.28114500      0.31966200      2.64075300
H      -2.17365800     -1.05279000      2.40174900
C      -1.15768700      0.77534900      2.85684700
H      -1.23615100      1.86110600      2.68088100
H      -1.16202800      0.62277300      3.95167900
C       1.30909900      0.92640600      2.80800600
H       1.34309800      0.83585600      3.90950000
H       1.27759600      2.00238400      2.57146300
C       2.52285400      0.25813000      2.19325700
H       2.53603500     -0.80117800      2.49711200
H       3.46036000      0.71707500      2.54038200
C       0.03902600      0.31916000     -1.79301100
C       0.20163200     -2.75442400      1.11873800
H       0.14521500     -1.46725900      0.25429000
O       0.29722000     -2.47345300      2.32001700
H       0.16222000     -0.72729000      2.47178300
H       1.08391100     -3.11077100      0.52785400
C       3.30912900     -1.19641000     -0.20128400
C       3.04281400     -1.70623300     -1.48100300
C       4.24069700     -1.85753100      0.61023100
C       3.69572600     -2.84803100     -1.93827600
H       2.30407000     -1.21094200     -2.11850400
C       4.88799800     -3.00586900      0.15319000
H       4.46476100     -1.48600900      1.61387000
C       4.61685200     -3.50339400     -1.11997900
H       3.47547600     -3.23408200     -2.93635200
H       5.60579700     -3.51566500      0.80029100
H       5.12063100     -4.40582900     -1.47428800
C       3.42326800      1.67061400     -0.21728800
C       4.79899100      1.69177800      0.05712200
C       2.85470200      2.72465600     -0.94047700
C       5.58696600      2.75567600     -0.37361500
H       5.26244000      0.86546400      0.60609300
C       3.64733800      3.78735300     -1.37589100
H       1.78188500      2.70376900     -1.15507200
C       5.01117000      3.80600400     -1.09139200
H       6.65719100      2.76359600     -0.15321800
H       3.19387900      4.60435000     -1.94222600
H       5.63125000      4.63858800     -1.43253700
C      -3.31028100     -1.01489400     -0.33273700
C      -3.48766700     -0.99983500     -1.72547700
C      -3.94177600     -2.01198900      0.41963900
C      -4.28400500     -1.95572200     -2.34909500
H      -2.99517500     -0.22948900     -2.32788900
C      -4.74040700     -2.96918600     -0.20788000
H      -3.81186200     -2.05822000      1.50291500
C      -4.91389500     -2.94412200     -1.59022600
H      -4.41249700     -1.92991600     -3.43377400
H      -5.22753000     -3.74147700      0.39245000
H      -5.53893600     -3.69569500     -2.07848700
C      -3.23199100      1.78140000      0.07765900
C      -4.56463900      1.84730900      0.51240700
C      -2.68754200      2.86641000     -0.61695400
C      -5.33012300      2.98500600      0.27199500
H      -5.01277600      0.99665100      1.03643200
C      -3.45948100      4.00218500     -0.86629800
H      -1.64884800      2.81273000     -0.95681600
C      -4.77741800      4.06543000     -0.41884900
H      -6.36527100      3.02746600      0.61948000
H      -3.02522300      4.84247000     -1.41338900
H      -5.37988300      4.95646600     -0.61182000
O      -0.96289500     -3.32982800      0.66830400
C      -0.98918400     -3.57907800     -0.71385700
H      -0.13293000     -4.19859600     -1.03619700
H      -1.91546200     -4.11814300     -0.94414600
H      -0.96452000     -2.63465700     -1.29045100
    73
TS-17-19-toluene-opt  Gcorr(toluene)= -1417829.295 kcal/mol  Gcorr(methanol)= -1417836.537 kcal/mol
Ru      0.09524300      0.24939600      0.02069000
H       0.01482800      1.81869500      0.30279700
P      -2.21687700      0.11018600      0.38678600
P       2.36773100      0.43951100      0.39144600
O       0.09730500      0.77712000     -2.94054400
N       0.15061600     -0.23601900      2.14756000
C      -2.25514200     -0.63161800      2.06778000
H      -3.22316100     -0.50280200      2.57495800
H      -2.08686300     -1.71178000      1.91799300
C      -1.10836000     -0.06428900      2.87916600
H      -1.28183700      1.00464900      3.11129200
H      -1.06142700     -0.58870000      3.85348100
C       1.31346200      0.15201900      2.96599800
H       1.72548000     -0.75004900      3.45790800
H       0.99137500      0.81268500      3.78850200
C       2.41090700      0.86194700      2.18028300
H       3.41035600      0.71349000      2.62086100
H       2.23097800      1.94896200      2.18053000
C       0.08517000      0.55944900     -1.79108400
C       0.23991300     -2.76103900      0.45773300
H       0.38232700     -1.72535500     -0.09931500
O       0.36261200     -2.67800900      1.75333100
H       0.24897100     -1.47871200      2.01014400
H       1.02152000     -3.37927300     -0.05660700
C       3.33351000     -1.08966800      0.15985500
C       3.55443700     -1.53376000     -1.15432000
C       3.76491500     -1.88366600      1.22854900
C       4.21709500     -2.73403900     -1.39092400
H       3.19970500     -0.93160600     -1.99790100
C       4.42090400     -3.09174000      0.98784900
H       3.58518500     -1.56947700      2.25985500
C       4.65184200     -3.51642100     -0.31861000
H       4.38909200     -3.06553500     -2.41765500
H       4.74946100     -3.70454800      1.83040800
H       5.16546200     -4.46268900     -0.50402500
C       3.39055100      1.72788400     -0.40234100
C       4.79130300      1.67331200     -0.35571500
C       2.76693300      2.80712000     -1.04105800
C       5.55264500      2.68579200     -0.93496700
H       5.29018600      0.83019100      0.13224200
C       3.53236700      3.81912400     -1.61895600
H       1.67424000      2.84531300     -1.08448200
C       4.92423400      3.75955300     -1.56716900
H       6.64334500      2.63474500     -0.89525000
H       3.03705600      4.65453700     -2.11918300
H       5.52320700      4.54998400     -2.02581200
C      -3.35260100     -0.90701400     -0.62323000
C      -3.49009300     -0.57971000     -1.98049400
C      -4.07488400     -1.98969300     -0.10756400
C      -4.33727100     -1.31630600     -2.80358600
H      -2.92392600      0.25943400     -2.39773700
C      -4.92438200     -2.72536500     -0.93436200
H      -3.97173100     -2.27637600      0.94130600
C      -5.05751500     -2.39199800     -2.28126000
H      -4.43304000     -1.05131400     -3.85915900
H      -5.48166700     -3.56925800     -0.52040800
H      -5.72091700     -2.97259100     -2.92675100
C      -3.16748200      1.67892300      0.50686300
C      -4.41464400      1.71008100      1.14838700
C      -2.68002300      2.84885900     -0.08704200
C      -5.14684200      2.89287400      1.21266400
H      -4.82681900      0.79939200      1.59418000
C      -3.42005500      4.03026900     -0.03210000
H      -1.71150800      2.82724900     -0.59503900
C      -4.64981600      4.05619300      0.62262300
H      -6.11411600      2.90546500      1.72076600
H      -3.02994900      4.93587700     -0.50280700
H      -5.22654400      4.98306100      0.67010900
O      -1.03771100     -3.21906000      0.03803800
C      -1.13320300     -3.28969300     -1.35143600
H      -0.37669300     -3.97167800     -1.78748900
H      -2.12867300     -3.66711600     -1.61954500
H      -0.99662000     -2.29628700     -1.83070100
    73
TS-1-18-toluene-opt  Gcorr(toluene)= -1417828.572 kcal/mol  Gcorr(methanol)= -1417828.762 kcal/mol
Ru     -0.06525200      0.05312300     -0.10954800
H      -0.15900000      1.63055100     -0.26905800
P      -2.35624900      0.02827800      0.29566400
P       2.23127900      0.35756600      0.19036100
O      -0.24707000     -0.08427800     -3.10610200
N      -0.00394000     -0.05368500      2.08775900
C      -2.41937200     -0.38366800      2.09061000
H      -3.38517900     -0.13060100      2.55369200
H      -2.32979500     -1.48145500      2.12980100
C      -1.23518200      0.26027700      2.79184500
H      -1.38719200      1.35944300      2.86303300
H      -1.19214400     -0.09937600      3.84159800
C       1.16301100      0.50041500      2.74400400
H       1.22644600      0.15488900      3.79791700
H       1.10150200      1.60805000      2.80758800
C       2.43311000      0.09718600      2.01935400
H       2.61522500     -0.98304900      2.15158100
H       3.31493400      0.62573400      2.41218300
C      -0.15649100     -0.03926900     -1.93985900
C       0.89691900     -3.07681700      0.66749300
O      -0.10594100     -2.13997400      0.79088000
H       0.03536000     -1.38097600      1.62540300
H       1.90765500     -2.61614000      0.80549300
C       3.46956500     -0.76392300     -0.55231400
C       3.20234600     -1.33243900     -1.80457200
C       4.66658800     -1.09052500      0.10193000
C       4.11306200     -2.20914800     -2.39214000
H       2.26623600     -1.09358500     -2.31762700
C       5.57204200     -1.97367300     -0.48322900
H       4.89928100     -0.65071400      1.07615900
C       5.29658300     -2.53452300     -1.73079100
H       3.89104400     -2.64647800     -3.36826900
H       6.49875000     -2.22488500      0.03837500
H       6.00610600     -3.22912900     -2.18662600
C       2.92981100      2.03183000     -0.09136400
C       4.14341300      2.24934700     -0.75617800
C       2.21284900      3.13873100      0.38942200
C       4.63261300      3.54500300     -0.92753000
H       4.71373100      1.40497400     -1.15185400
C       2.71136200      4.42879700      0.23044500
H       1.24504000      2.98508500      0.87648200
C       3.92291800      4.63596500     -0.43057900
H       5.57658400      3.69906200     -1.45600100
H       2.14244600      5.27927200      0.61371200
H       4.30846400      5.64938900     -0.56534100
C      -3.44456800     -1.19840500     -0.51246100
C      -4.84121000     -1.07831300     -0.49224400
C      -2.85696100     -2.29839300     -1.15135300
C      -5.63699500     -2.04878100     -1.09746900
H      -5.31038400     -0.21696900     -0.00630500
C      -3.65713900     -3.26761800     -1.75423900
H      -1.76626900     -2.38646400     -1.16473800
C      -5.04587100     -3.14419900     -1.72838200
H      -6.72485900     -1.94733300     -1.07968400
H      -3.19149500     -4.12175300     -2.25143400
H      -5.67150000     -3.90215900     -2.20612600
C      -3.25229800      1.60535600      0.08130900
C      -3.85489000      2.30162100      1.13549400
C      -3.29948100      2.15365100     -1.21029700
C      -4.49860400      3.51840600      0.90173900
H      -3.82718400      1.90165700      2.15221100
C      -3.95102100      3.36058400     -1.44262900
H      -2.81418800      1.62886400     -2.03951300
C      -4.55151600      4.04766400     -0.38549000
H      -4.96263800      4.05272600      1.73432900
H      -3.98368900      3.77235200     -2.45402000
H      -5.05734400      4.99898500     -0.56686100
O       0.75908000     -4.13977600      1.56690400
C       0.94604700     -3.75954500      2.89694500
H       0.17204300     -3.05677200      3.26154700
H       0.89836200     -4.66119100      3.52123400
H       1.93567400     -3.28533100      3.05839100
H       0.86884100     -3.52731400     -0.34011700
    71
TS-1-3-CO-toluene-opt  Gcorr(toluene)= -1417080.673 kcal/mol  Gcorr(methanol)= -1417080.438 kcal/mol
Ru      0.01670400      0.11025700      0.05961200
P      -2.26984200      0.30576600      0.42846100
P       2.32757900      0.10758500      0.37001800
N       0.04360700      0.11823700      2.27232400
C      -3.16840900      1.81685600     -0.07920200
C       1.30153000      0.53329300      2.87548400
C      -4.51945600      1.98405400      0.26371900
C       3.41030000     -1.16265900     -0.37863500
C      -3.32595800     -1.04233300     -0.20820900
C       3.80786500      2.46685200      0.97970300
C      -3.48881000     -2.25242800      0.48021800
C       2.89960000     -1.99556300     -1.38034500
C       2.46548400     -0.15844100      2.18747500
C      -2.39267900      0.25587100      2.27277700
C       3.21555100      1.66261900     -0.00061000
C      -1.10222400      0.79371700      2.86582400
C       3.70619300     -2.97318000     -1.96340700
C       4.74434500     -1.31553400      0.02724900
C      -3.21400200      3.96469800     -1.20120500
C      -2.52251900      2.81490500     -0.81699200
C      -3.85164800     -0.92592500     -1.50558400
C      -5.20576700      3.13334100     -0.11761000
C       4.44198500      3.65916500      0.62556800
C       5.54601600     -2.29549800     -0.55188100
C       3.26166000      2.07804800     -1.34061400
C      -4.55258900      4.12641100     -0.85076100
C       5.02726800     -3.12602600     -1.54738200
C      -4.18101700     -3.31127000     -0.10649700
C       4.49378700      4.05711900     -0.70816800
C      -4.53858500     -1.98681800     -2.08960300
C      -4.70746100     -3.18280400     -1.39040600
C       3.90203200      3.26205800     -1.69185300
H      -0.09889200     -1.13474800      2.33872500
H       1.31562500      0.29461100      3.95820200
H       1.41663900      1.63475700      2.80727300
H      -5.04163700      1.20407900      0.82719300
H       3.77777400      2.17323600      2.03209500
H      -3.05937200     -2.39383500      1.47528200
H       1.86100700     -1.87224700     -1.70224400
H       2.39531100     -1.24947600      2.33158400
H       3.43919600      0.14795400      2.59891500
H      -3.27372100      0.80855100      2.63133200
H      -2.52987700     -0.79341500      2.57487200
H      -1.03313700      1.88863700      2.70315200
H      -1.11792500      0.65015700      3.96485700
H       3.29812200     -3.61798600     -2.74548400
H       5.16215300     -0.66025800      0.79805300
H      -2.70062400      4.73712400     -1.77854200
H      -1.47103700      2.68504500     -1.08832800
H      -3.71782300      0.00418500     -2.06698900
H      -6.25680700      3.25449200      0.15535300
H       4.89867000      4.27869000      1.40123100
H       6.58311700     -2.41070800     -0.22781600
H       2.78680000      1.46686100     -2.11529300
H      -5.09272300      5.02753800     -1.15110800
H       5.65871300     -3.89323700     -2.00180700
H      -4.29860800     -4.24687800      0.44561100
H       4.99220600      4.98957200     -0.98329100
H      -4.94248700     -1.87870200     -3.09902600
H      -5.24583400     -4.01544000     -1.84919700
H       3.93468600      3.57008400     -2.73955600
H       0.12893900      1.69678100      0.06039800
C      -0.04425900      0.15719500     -1.77357400
O      -0.10138900      0.22592100     -2.94019500
O      -0.52708100     -3.68693800      2.13226200
C      -0.29339800     -2.53842300      1.86363900
O      -0.18071300     -2.21262500      0.43668000
C      -0.41142100     -3.22457500     -0.52848400
H      -1.08973000     -3.98887400     -0.12237100
H      -0.85994200     -2.76768600     -1.42265700
H       0.52788200     -3.72729900     -0.81060500
    71
4-toluene-opt  Gcorr(toluene)= -1417109.476 kcal/mol  Gcorr(methanol)= -1417113.511 kcal/mol
N       0.00004800      0.07423100      2.30991600
C       2.43649500      0.01600100      2.20491100
H       2.46272300     -1.06304000      2.42561700
H       3.37558900      0.44006300      2.58990600
C      -2.43636900      0.01506900      2.20482300
C      -0.00020100      0.22665700     -1.77341500
O      -0.00041300      0.30835000     -2.93775400
P      -2.30192100      0.20641100      0.36346700
P       2.30199900      0.20668800      0.36347000
C       3.23435000      1.74399300      0.00220500
C       4.54119000      1.91686200      0.48423700
C       2.65892000      2.75140200     -0.77902700
C       5.25097500      3.08064300      0.20013000
H       5.01594400      1.12858600      1.07743600
C       3.37473400      3.91308900     -1.07108700
H       1.63825200      2.62008800     -1.14956300
C       4.66747200      4.08152000     -0.57915700
H       6.26605200      3.20581800      0.58482100
H       2.91567700      4.69159100     -1.68500500
H       5.22541500      4.99378200     -0.80412900
C       3.39909000     -1.09617000     -0.31000800
C       3.27332900     -2.41330800      0.15620500
C       4.27976000     -0.83802800     -1.36964500
C       4.03207600     -3.43907100     -0.40024000
H       2.55970700     -2.64434200      0.95180400
C       5.03204400     -1.86894200     -1.93157900
H       4.38050700      0.17606300     -1.76547200
C       4.91578300     -3.16969700     -1.44558700
H       3.92321000     -4.45853900     -0.02193400
H       5.71252100     -1.65044800     -2.75803600
H       5.50604900     -3.97605800     -1.88707700
C      -3.23453900      1.74369600      0.00278300
C      -2.65926900      2.75160000     -0.77792700
C      -4.54146800      1.91603500      0.48476100
C      -3.37533400      3.91325000     -1.06952800
H      -1.63852900      2.62070100     -1.14841800
C      -5.25150700      3.07977300      0.20111300
H      -5.01609300      1.12737500      1.07755300
C      -4.66816500      4.08114500     -0.57766000
H      -2.91639800      4.69214100     -1.68304300
H      -6.26665200      3.20453100      0.58576000
H      -5.22630700      4.99337100     -0.80228600
C      -3.39878700     -1.09634400     -0.31057500
C      -3.27298700     -2.41361000      0.15526400
C      -4.27934800     -0.83795900     -1.37024200
C      -4.03159800     -3.43926500     -0.40156500
H      -2.55947400     -2.64481900      0.95090300
C      -5.03148200     -1.86876500     -1.93257400
H      -4.38013800      0.17624200     -1.76577900
C      -4.91519100     -3.16965400     -1.44694600
H      -3.92271300     -4.45883000     -0.02352800
H      -5.71186500     -1.65007800     -2.75905700
H      -5.50534600     -3.97592600     -1.88874400
H      -3.37567300      0.43847800      2.59002300
H      -2.46196900     -1.06406500      2.42514100
Ru      0.00000100      0.12201100      0.04976900
H       0.00003900      1.80474400      0.25701800
C       1.23020800      0.64663200      2.86772300
H       1.20841200      1.73395100      2.68711400
H       1.27131000      0.50085900      3.96310900
C      -1.23035100      0.64606000      2.86779400
H      -1.27142100      0.50007500      3.96315100
H      -1.20895900      1.73342200      2.68738600
C       0.00016100     -2.01178400      0.03801700
O       0.00031300     -2.81313300     -0.86673100
H       0.00026400     -0.94067400      2.46926100
O       0.00000700     -2.56491600      1.36999400
C      -0.00008900     -3.97705100      1.44858700
H      -0.00106900     -4.24765800      2.51255200
H      -0.88449100     -4.41849400      0.96184300
H       0.88521400     -4.41857000      0.96353100
    71
6-toluene-opt  Gcorr(toluene)= -1417083.305 kcal/mol  Gcorr(methanol)= -1417084.772 kcal/mol
N      -0.01873700     -0.08708600      2.21269000
C       2.40751200      0.14543700      2.15674500
H       2.56453700     -0.93277500      2.32641400
H       3.29058100      0.66017400      2.56477700
C      -2.42391200     -0.46080100      2.07382600
C      -0.01648400      0.25187200     -1.84463700
O      -0.01057100      0.37880500     -3.00680500
P      -2.33363800      0.03804600      0.29951600
P       2.26192400      0.33184000      0.32137500
C       2.98908800      1.95574200     -0.09226200
C       3.26019300      2.23411000     -1.44068400
C       3.20845700      2.95460700      0.86352700
C       3.75357100      3.47898800     -1.81969100
H       3.08226600      1.46723800     -2.20151300
C       3.69992000      4.20323200      0.48044500
H       2.99360100      2.76861600      1.91923100
C       3.97513800      4.46771600     -0.85942700
H       3.96312900      3.67985700     -2.87294600
H       3.86785100      4.97317500      1.23739400
H       4.36015800      5.44563000     -1.15779600
C       3.48804300     -0.84661600     -0.35035800
C       4.85876400     -0.69101200     -0.09425600
C       3.04867200     -1.92918800     -1.12243800
C       5.77478100     -1.61098200     -0.59727500
H       5.21348100      0.16046500      0.49555000
C       3.97122400     -2.84715500     -1.62605800
H       1.97946600     -2.05464100     -1.31521600
C       5.33079500     -2.69073900     -1.36359900
H       6.84102100     -1.48347700     -0.39469800
H       3.62100500     -3.68966100     -2.22684600
H       6.05118600     -3.41065600     -1.75988900
C      -3.23049800      1.62570300      0.16979200
C      -3.19286800      2.29080700     -1.06566800
C      -3.92608200      2.21242200      1.23346800
C      -3.85044600      3.50504800     -1.23535900
H      -2.63676900      1.85254600     -1.90039400
C      -4.57541500      3.43667400      1.06451000
H      -3.96947300      1.71961800      2.20817400
C      -4.54230100      4.08274200     -0.16899000
H      -3.81548500      4.00873000     -2.20413600
H      -5.11153700      3.88478700      1.90462300
H      -5.05182500      5.04019900     -0.30054000
C      -3.42558000     -1.13634200     -0.57738200
C      -2.84391100     -2.17288600     -1.31977700
C      -4.82258600     -1.02671600     -0.51850400
C      -3.65432700     -3.09124000     -1.98702400
H      -1.75415100     -2.26205200     -1.35743100
C      -5.62621900     -1.94668400     -1.18765900
H      -5.28587600     -0.21140100      0.04623900
C      -5.04238300     -2.97968800     -1.92288000
H      -3.19442200     -3.89727300     -2.56352100
H      -6.71395800     -1.85393700     -1.13961900
H      -5.67435000     -3.69780300     -2.45128300
H      -3.41236600     -0.28419200      2.52414100
H      -2.27161000     -1.55351800      2.07705800
Ru     -0.02495600      0.07928100     -0.02737600
H      -0.10535500      1.68013800      0.08520500
C       1.12483200      0.58226600      2.83963000
H       0.97787500      1.67270900      2.76024400
H       1.17224900      0.34449800      3.91907100
C      -1.30595700      0.21461900      2.84569900
H      -1.30999600     -0.12007900      3.89983200
H      -1.44210500      1.30992600      2.86073900
C       0.34190000     -2.73965600      1.17274200
O       0.06411800     -2.19178700      0.08101400
H       0.14505400     -1.12789300      2.25482500
O       0.46051700     -4.09456000      1.00191600
C       0.78108300     -4.82982400      2.15349400
H       0.00215300     -5.58233000      2.35203900
H       1.73663000     -5.35851900      2.01175200
H       0.86944600     -4.16954300      3.03215900
    71
TS-4-5-toluene-opt  Gcorr(toluene)= -1417104.461 kcal/mol  Gcorr(methanol)= -1417102.514 kcal/mol
C      -2.41448300     -0.32296100      2.12025800
H      -3.36767400     -0.00431900      2.56740600
H      -2.37508300     -1.42164300      2.19101800
C      -1.21855300      0.28126500      2.82265800
H      -1.29769100      1.38604300      2.82300700
H      -1.21452900     -0.02842800      3.88571300
C       1.18170800      0.50790500      2.79116000
H       1.20314900      0.28135000      3.87484200
H       1.11175200      1.60891200      2.70050300
C       2.44658500     -0.01362700      2.14567500
H       2.51548600     -1.09770300      2.32685600
H       3.35266200      0.46219400      2.54788500
C      -0.04343700      0.49321500     -1.84309500
N       0.02049600     -0.12683300      2.17085500
O      -0.08514200      0.80689500     -2.96051700
P      -2.32488100      0.11233300      0.33176800
P       2.32737900      0.21682900      0.32062900
C       3.39490100     -1.08501300     -0.38425800
C       3.19741100     -2.40521900      0.05490500
C       4.32834900     -0.82381300     -1.39616000
C       3.95084900     -3.43753300     -0.49957600
H       2.43193500     -2.62615000      0.81559900
C       5.07312400     -1.86604500     -1.94758800
H       4.47896800      0.19657700     -1.75921900
C       4.89025500     -3.17238500     -1.49707300
H       3.79439400     -4.46165300     -0.15193600
H       5.79999200     -1.65265400     -2.73506400
H       5.47594300     -3.98722600     -1.92971600
C       3.20187500      1.78003700     -0.03985500
C       2.58705100      2.80109400     -0.77252900
C       4.51691800      1.96465900      0.41688600
C       3.27232800      3.98567600     -1.04423900
H       1.56096400      2.66891200     -1.12503300
C       5.19714800      3.14923200      0.14904400
H       5.01788500      1.17047800      0.97937000
C       4.57492900      4.16231100     -0.58289600
H       2.78161200      4.77487300     -1.61844700
H       6.21915800      3.28183000      0.51172900
H       5.10980900      5.09147300     -0.79365500
C      -3.25703700      1.67430100      0.16019600
C      -4.56533700      1.76539700      0.66136000
C      -2.69389600      2.78182200     -0.48277700
C      -5.28946700      2.94682100      0.52895400
H      -5.02689600      0.90227100      1.15148800
C      -3.42439200      3.96259300     -0.62042000
H      -1.67378900      2.71711700     -0.87082700
C      -4.71894200      4.04781300     -0.11270200
H      -6.30542400      3.00839500      0.92591700
H      -2.97525000      4.82060000     -1.12573500
H      -5.28835300      4.97440100     -0.21727400
C      -3.37170600     -1.11751300     -0.52153500
C      -3.24419900     -2.47787300     -0.20101200
C      -4.22506100     -0.74379400     -1.56938500
C      -3.97339900     -3.43809100     -0.89748000
H      -2.56082000     -2.80171500      0.59012000
C      -4.94824000     -1.70933300     -2.26801100
H      -4.32808500      0.30939000     -1.84490600
C      -4.82829600     -3.05660500     -1.93159800
H      -3.86515800     -4.49232700     -0.63277900
H      -5.60949000     -1.40328700     -3.08204400
H      -5.39638100     -3.81181300     -2.47960800
Ru     -0.00378200      0.07747800     -0.03346000
H      -0.01932400      1.70628600      0.30630800
O       0.02354900     -2.94797300     -0.78352700
C       0.03766000     -1.87104700     -0.37438300
H       0.22008400     -1.29200200      2.23386000
O       0.68485500     -2.54039300      2.13326800
C      -0.18885200     -3.53885500      2.42439100
H       0.22460000     -4.30978200      3.11873600
H      -1.13517000     -3.19844400      2.92570500
H      -0.53469300     -4.12543300      1.53318500
    71
TS-1-6-toluene-opt  Gcorr(toluene)= -1417081.169 kcal/mol  Gcorr(methanol)= -1417080.833 kcal/mol
N       0.00389300     -0.19142100      2.13601000
C       2.43578500     -0.31048400      2.06680200
H       2.43421300     -1.41332800      2.08829500
H       3.38914000      0.00443000      2.51853700
C      -2.43234900     -0.21691700      2.08599500
C       0.00367600      0.22435600     -1.88712300
O       0.00643000      0.35613700     -3.04989600
P      -2.29106500      0.17993200      0.28842600
P       2.30000100      0.13824900      0.28266700
C       3.11313400      1.76422100      0.09221300
C       3.17415800      2.30914500     -1.20001300
C       3.62784300      2.50279300      1.16382900
C       3.75335200      3.55542700     -1.41543800
H       2.75820900      1.75005000     -2.04441600
C       4.20063300      3.75741400      0.94633500
H       3.58390000      2.10878400      2.18245400
C       4.26798800      4.28419300     -0.34120800
H       3.79715300      3.96444700     -2.42755400
H       4.59673600      4.32421400      1.79245900
H       4.71754300      5.26567800     -0.50933800
C       3.45080800     -0.99662900     -0.57373100
C       4.83983200     -0.89912900     -0.40436000
C       2.92661100     -1.99156700     -1.40826600
C       5.68974400     -1.78990100     -1.05514600
H       5.26023400     -0.11487300      0.23350200
C       3.78190000     -2.88077900     -2.05958900
H       1.84299000     -2.06649900     -1.53804900
C       5.16089800     -2.78168300     -1.88362200
H       6.77098100     -1.70725800     -0.91997300
H       3.36543300     -3.65321700     -2.71028700
H       5.82953300     -3.47687800     -2.39728500
C      -3.08711700      1.80847600      0.05648100
C      -3.27526600      2.26583500     -1.25702300
C      -3.45361000      2.63914700      1.12189800
C      -3.83205700      3.51810600     -1.49682700
H      -2.98083500      1.63310100     -2.10050900
C      -4.00599500      3.89780800      0.87875100
H      -3.30784000      2.31319100      2.15504400
C      -4.19904200      4.33866900     -0.42837100
H      -3.97604300      3.85845800     -2.52497800
H      -4.28715700      4.53575600      1.72021900
H      -4.63246600      5.32368700     -0.61679500
C      -3.45890600     -0.96367100     -0.53297100
C      -2.95328300     -1.96286200     -1.37359000
C      -4.84382500     -0.86843500     -0.32999900
C      -3.82221400     -2.85768600     -1.99897100
H      -1.87293200     -2.03696600     -1.52839500
C      -5.70728600     -1.76485700     -0.95446100
H      -5.25074800     -0.08196500      0.31384300
C      -5.19661800     -2.76041200     -1.78997100
H      -3.41991600     -3.63335000     -2.65470300
H      -6.78505600     -1.68413100     -0.79292900
H      -5.87606400     -3.46026500     -2.28266900
H      -3.36734700      0.15628000      2.53193500
H      -2.48303000     -1.31757500      2.13578200
Ru      0.00301100      0.05018300     -0.06151300
H       0.01469300      1.64114800      0.06027800
C       1.22476000      0.22291200      2.81339600
H       1.27264500      1.32818900      2.89027100
H       1.23982400     -0.15204400      3.85800300
C      -1.19500000      0.27637700      2.81729500
H      -1.21723800     -0.08782300      3.86559400
H      -1.19840800      1.38324400      2.88396000
C      -0.03864700     -2.68309100      1.26228800
O      -0.01299100     -2.31049200      0.08128000
H      -0.02372800     -1.47185800      2.06269700
O      -0.05981000     -4.02459800      1.42196400
C      -0.09223700     -4.49517400      2.75128000
H      -0.99922800     -5.09609500      2.90982100
H       0.78283900     -5.13358600      2.93940500
H      -0.08684000     -3.66176900      3.47181600
    71
TS-6-4-toluene-opt  Gcorr(toluene)= -1417073.52 kcal/mol  Gcorr(methanol)= -1417079.03 kcal/mol
N       0.05319600      0.05598800      2.28785100
C       2.47849000     -0.18297900      2.19696200
H       2.41826800     -1.26946500      2.37628200
H       3.43841100      0.16823300      2.60487900
C      -2.39127700      0.14378200      2.19668600
C       0.01949400      0.28485900     -1.79947300
O       0.00219700      0.46685100     -2.95372600
P      -2.24442500      0.27234500      0.35605000
P       2.35945700      0.04840900      0.36613000
C       3.31786800      1.57946000      0.03390100
C       4.64222100      1.70641100      0.47938500
C       2.74130900      2.62809900     -0.69193900
C       5.36846600      2.86482400      0.21699600
H       5.11684900      0.88761400      1.02988600
C       3.47290200      3.78571900     -0.96025100
H       1.71095800      2.53294300     -1.04599300
C       4.78357700      3.90768100     -0.50392600
H       6.39822100      2.95251100      0.57176200
H       3.01228700      4.59601200     -1.53026600
H       5.35490000      4.81530900     -0.71320100
C       3.42523800     -1.25677200     -0.33326200
C       4.43052900     -1.89281800      0.40662900
C       3.23039200     -1.61741900     -1.67305000
C       5.23520600     -2.86415100     -0.18863600
H       4.59245500     -1.63749500      1.45773900
C       4.03939000     -2.58220400     -2.26642100
H       2.42497600     -1.15116100     -2.24697700
C       5.04322500     -3.20716500     -1.52583600
H       6.01431800     -3.35644300      0.39842500
H       3.87480000     -2.85807600     -3.31047100
H       5.67195500     -3.97046300     -1.99055200
C      -3.01308200      1.86703400     -0.10320100
C      -3.30907000      2.09108700     -1.45647200
C      -3.24469100      2.89410300      0.81963400
C      -3.83358200      3.31112100     -1.87293100
H      -3.12900200      1.30053400     -2.19198300
C      -3.76888800      4.11718300      0.39925700
H      -3.01739300      2.75085300      1.87939300
C      -4.06480200      4.32854800     -0.94566900
H      -4.06190200      3.46899100     -2.92958300
H      -3.94687900      4.90871000      1.13126200
H      -4.47528600      5.28653600     -1.27318100
C      -3.44135300     -0.94998400     -0.28146800
C      -2.99837800     -1.96243100     -1.14005600
C      -4.79328700     -0.89797000      0.09260200
C      -3.89951900     -2.91776000     -1.61224700
H      -1.94083700     -2.01673800     -1.41613400
C      -5.68629600     -1.85715000     -0.37591600
H      -5.15036300     -0.09897000      0.75063500
C      -5.23785000     -2.86896800     -1.22888800
H      -3.54556100     -3.70971300     -2.27607000
H      -6.73706800     -1.81475000     -0.07903900
H      -5.93983100     -3.62142600     -1.59689000
H      -3.29603000      0.63817200      2.58194600
H      -2.51261000     -0.93200100      2.40358800
Ru      0.03973200      0.07112100      0.01221300
H       0.04305800      1.65186900      0.18068400
C       1.31369800      0.51380100      2.87098300
H       1.37999100      1.60711500      2.73347900
H       1.33659400      0.32996200      3.96120300
C      -1.13911700      0.66256000      2.87766400
H      -1.18841900      0.46364500      3.96481300
H      -1.05205600      1.75628100      2.76292900
C      -0.13746000     -2.44728200      0.62495200
O       0.36103700     -2.40182600     -0.50620800
H      -0.00458400     -0.97975100      2.31592700
O      -1.09025500     -3.48844900      0.71983400
C      -1.75061600     -3.62163800      1.93913800
H      -2.81847200     -3.34606000      1.85125700
H      -1.70885500     -4.66667600      2.28642000
H      -1.28920300     -2.98876600      2.72271800
    65
5-toluene-opt  Gcorr(toluene)= -1344524.463 kcal/mol  Gcorr(methanol)= -1344521.224 kcal/mol
Ru     -0.00030200     -0.27804300      0.18632100
P      -2.30727800      0.01101200      0.49408000
P       2.30767500      0.00606900      0.49231200
N       0.00081500      0.05581600      2.35306700
C      -3.04742600      1.54865500     -0.15660200
C       1.17648000      0.72310700      2.84099300
C      -3.42551000      2.61756500      0.66388800
C       3.50008700     -1.26291200     -0.06788300
C      -3.50209700     -1.25877000     -0.05903400
C       3.44212700      2.60509500      0.67635700
C      -4.83567500     -1.20632000      0.37475700
C       3.09998400     -2.28811800     -0.93222200
C       2.43566100      0.05650400      2.31834600
C      -2.43411500      0.07077700      2.32000800
C       3.04949500      1.54636400     -0.15047400
C      -1.17056600      0.73115100      2.84013300
C       4.01641200     -3.25142100     -1.35534900
C       4.83520000     -1.21169100      0.36129300
C      -3.72470000      2.83052100     -2.10166300
C      -3.19709600      1.66910500     -1.54636100
C      -3.10547100     -2.28547200     -0.92317900
C      -3.95040400      3.78291500      0.10327200
C       3.96874400      3.77259200      0.12178700
C       5.74592400     -2.17827600     -0.05571200
C       3.18644100      1.67932400     -1.54043800
C      -4.10292000      3.89165600     -1.27702300
C       5.33719000     -3.19994500     -0.91509000
C      -5.74826800     -2.17313600     -0.03765200
C       4.10868700      3.89358300     -1.25878700
C      -4.02379600     -3.24895700     -1.34176300
C      -5.34300800     -3.19622400     -0.89698100
C       3.71597700      2.84268200     -2.08975100
H       1.20083800      0.71204200      3.95313300
H       1.20359700      1.81171800      2.56740400
H      -3.30611300      2.55401100      1.74837800
H       3.33296900      2.53203900      1.76131600
H      -5.16440200     -0.39952900      1.03724500
H       2.06328900     -2.33006600     -1.28002400
H       2.46432200     -0.99668700      2.64312900
H       3.36293600      0.53401800      2.66993400
H      -3.35808700      0.55633100      2.66928000
H      -2.46990300     -0.98069200      2.64958700
H      -1.19120500      1.81929300      2.56422200
H      -1.19432500      0.72258200      3.95230500
H       3.69331700     -4.04605000     -2.03170100
H       5.16659700     -0.40603500      1.02383700
H      -3.83770400      2.90982800     -3.18539700
H      -2.89459900      0.84471100     -2.20026200
H      -2.06998100     -2.32843600     -1.27445600
H      -4.24036900      4.61115800      0.75427800
H       4.26994900      4.59282700      0.77780700
H       6.78190100     -2.13261900      0.28834600
H       2.87213000      0.86336000     -2.19926900
H      -4.51397800      4.80511900     -1.71315400
H       6.05365200     -3.95624300     -1.24433300
H      -6.78301100     -2.12653100      0.30997800
H       4.52111000      4.80868100     -1.69017600
H      -3.70341000     -4.04475400     -2.01802900
H      -6.06094900     -3.95269200     -1.22258000
H       3.81889900      2.93170800     -3.17373300
H       0.00067900      1.38846500      0.09455200
C      -0.00202700     -0.36227500     -1.68735000
O      -0.00326900     -0.36060000     -2.85044700
C      -0.00131300     -2.19031700      0.54270700
O      -0.00180800     -3.31404700      0.81063900
     67
TS-1-2-CO-toluene-opt  Gcorr(toluene)= -1345223.055 kcal/mol  Gcorr(methanol)= -1345220.539 kcal/mol
Ru      0.00857100     -0.11984300      0.05650600
P      -2.28305300      0.07372400      0.37152800
P       2.30565700      0.01672000      0.37377000
N       0.00963100     -0.01298200      2.23577900
C      -3.07328700      1.64307700     -0.12895600
C       1.22993100      0.49055100      2.86380600
C      -3.45528900      2.63225600      0.78462100
C       3.45554100     -1.25843500     -0.26487700
C      -3.45885500     -1.18796800     -0.24341600
C       3.65170900      2.48462000      0.84281700
C      -4.84515900     -1.01614800     -0.11495000
C       2.93379700     -2.44170200     -0.80177600
C       2.44612700     -0.13589100      2.20735200
C      -2.43225600     -0.02973800      2.20937000
C       3.13052000      1.58019800     -0.08953900
C      -1.18773600      0.54889800      2.85732000
C       3.78885200     -3.44636900     -1.25430600
C       4.84632400     -1.09117700     -0.19557200
C      -3.78751600      3.08296900     -1.94700000
C      -3.23747200      1.88519600     -1.50175700
C      -2.96386100     -2.36260800     -0.82209500
C      -3.99994000      3.83628400      0.33483900
C       4.23057400      3.68187800      0.41752700
C       5.69784100     -2.09623400     -0.64794000
C       3.19095300      1.90046500     -1.45489600
C      -4.17019700      4.06300000     -1.02887400
C       5.17000700     -3.27524800     -1.17710800
C      -5.71858800     -2.00883500     -0.55165800
C       4.29794500      3.98483000     -0.94017900
C      -3.84124300     -3.35462400     -1.26008300
C      -5.21714600     -3.17933600     -1.12438800
C       3.77685500      3.08945900     -1.87663200
H      -0.01512000     -1.33902900      2.35882800
H       1.23138900      0.25862600      3.94782200
H       1.27398600      1.59512400      2.79194100
H      -3.32803100      2.47452500      1.85869300
H       3.60901000      2.26589700      1.91296300
H      -5.24389600     -0.09598700      0.32431900
H       1.84744800     -2.56604100     -0.87008000
H       2.46262600     -1.22072800      2.40589000
H       3.39493600      0.26165600      2.59897300
H      -3.35987600      0.42734300      2.58718600
H      -2.50847500     -1.10689200      2.43490900
H      -1.18327400      1.65326500      2.77253200
H      -1.19936000      0.32999100      3.94398000
H       3.37178600     -4.36419500     -1.67515500
H       5.26672200     -0.16531300      0.20996700
H      -3.91342200      3.25574000     -3.01842100
H      -2.92730300      1.12707800     -2.22831300
H      -1.88150200     -2.49156700     -0.93104500
H      -4.29346500      4.60015500      1.05892000
H       4.63165400      4.38023200      1.15609500
H       6.78018500     -1.95740000     -0.59078900
H       2.76912100      1.21047800     -2.19295400
H      -4.59789500      5.00537800     -1.37901200
H       5.83978300     -4.06065400     -1.53564100
H      -6.79718600     -1.86768000     -0.44808000
H       4.75243000      4.92159200     -1.27116700
H      -3.44557700     -4.26657600     -1.71294500
H      -5.90427200     -3.95544800     -1.47012100
H       3.82065800      3.32317400     -2.94295000
H       0.02402900      1.48032700     -0.13180000
C       0.00199900     -0.35914600     -1.76861600
O      -0.00345700     -0.50670800     -2.92900300
O      -0.41685200     -3.70423000      1.69533700
C      -0.11148700     -2.55817900      1.68594500
H       0.00811600     -2.03053200      0.53469900
  18
t-amyl-alcohol-toluene-opt  Gcorr(toluene)= -171162.831 kcal/mol  Gcorr(methanol)= -171165.7509 kcal/mol
H       0.54447400     -1.73735100      1.72706400
O       0.23080700     -1.82400100      0.81901100
C      -0.48542900     -3.05996900      0.73478900
C       0.45188500     -4.21014900      1.07921900
H      -0.05064900     -5.18757300      1.04169400
H       1.30785400     -4.23782600      0.38947100
H       0.84940600     -4.09542900      2.09980400
C      -1.66574900     -3.02502700      1.69691700
H      -2.34440200     -2.19445200      1.45446900
H      -2.24720600     -3.95831300      1.68295500
H      -1.31913200     -2.88121200      2.73228000
C      -0.94355800     -3.11874700     -0.72291200
H      -1.52496000     -2.20265200     -0.91888700
H      -0.04182500     -3.03349500     -1.35161800
C      -1.74328100     -4.33973100     -1.11941200
H      -2.67757300     -4.43467100     -0.54586900
H      -1.17878700     -5.27441900     -0.98313600
H      -2.02834200     -4.29634200     -2.17985200

    81
26-toluene-opt  Gcorr(toluene)= -1444571.113 kcal/mol  Gcorr(methanol)= -1444574.011 kcal/mol
Ru     -0.02414400      0.23289300      0.05213100
P      -2.33389000      0.30478900      0.39481800
P       2.27726300      0.48815400      0.38804500
N      -0.02415600      0.33005300      2.30153800
C      -3.19221300      1.89617400      0.03537800
C       1.19024600      0.90912000      2.87775400
C      -4.41264900      2.20763900      0.65252100
C       3.50247300     -0.67267700     -0.30697700
C      -3.58356200     -0.86154200     -0.26780900
C       4.35623800      2.39028800      0.53806900
C      -4.41395300     -1.65479000      0.53230000
C       3.61867000     -0.71953100     -1.70402700
C       2.40038600      0.28228400      2.21582800
C      -2.44464100      0.10938000      2.22857100
C       3.07518000      2.10641800      0.04038700
C      -1.27409500      0.80824100      2.88945900
C       4.49834000     -1.60963300     -2.31163300
C       4.28914800     -1.53173500      0.46935100
C      -3.34663600      3.95923000     -1.23198400
C      -2.66961600      2.78186100     -0.91421500
C      -3.68120600     -0.96933300     -1.66325400
C      -5.07955700      3.39196800      0.34751800
C       4.96952900      3.60843500      0.25819400
C       5.16886900     -2.42598000     -0.14232900
C       2.43101200      3.05750600     -0.75876400
C      -4.54683700      4.27124400     -0.59614500
C       5.27330100     -2.46941600     -1.53110300
C      -5.31533800     -2.54561100     -0.05232700
C       4.31633100      4.55360600     -0.53517100
C      -4.58340300     -1.85472000     -2.24438600
C      -5.40055100     -2.65001700     -1.43896900
C       3.05092500      4.27400800     -1.04689300
H       0.03181500     -0.70429700      2.34374300
H       1.22501300      0.74627000      3.97107300
H       1.16678800      2.00056800      2.71906700
H      -4.85881700      1.51425300      1.37224800
H       4.88656300      1.64775000      1.14327100
H      -4.36176500     -1.59375500      1.62237200
H       3.00076200     -0.06027800     -2.32236400
H       2.37650900     -0.80533600      2.39100600
H       3.34123900      0.67603600      2.62820300
H      -3.40321500      0.45558600      2.64266700
H      -2.37938100     -0.97382100      2.42732900
H      -1.33305500      1.89971700      2.74199900
H      -1.29127600      0.63295400      3.98125900
H       4.57306600     -1.63921500     -3.40115300
H       4.22036200     -1.51804800      1.55972400
H      -2.92902300      4.63838400     -1.97915700
H      -1.72147300      2.54329600     -1.40361200
H      -3.02958600     -0.36284600     -2.30096000
H      -6.02462600      3.62571500      0.84385300
H       5.96526900      3.81976200      0.65553900
H       5.77387000     -3.09513400      0.47436700
H       1.43440700      2.83622600     -1.15156900
H      -5.07261500      5.19789100     -0.83884200
H       5.95835200     -3.17464100     -2.00754000
H      -5.95347000     -3.16350900      0.58420900
H       4.79957800      5.50816500     -0.75740900
H      -4.64269600     -1.93125900     -3.33258500
H      -6.10325500     -3.35197000     -1.89394200
H       2.53871600      5.00742000     -1.67429400
H      -0.16384600      1.84377800     -0.01915500
C      -0.03674400      0.18670200     -1.76643000
O      -0.05308800      0.20339800     -2.93908300
O       0.41382400     -1.78877900      0.85361800
C       0.26496100     -3.02490100      0.23162200
C      -1.17116800     -3.21823100     -0.25432000
H      -1.34945400     -4.19795500     -0.72696000
H      -1.88404100     -3.11072900      0.57908900
H      -1.41099500     -2.44693900     -1.00285000
C       1.20141100     -3.15940700     -0.97287100
H       2.25714300     -3.15453100     -0.66194000
H       1.02539800     -4.08134700     -1.55054800
H       1.04994900     -2.31107300     -1.65930300
C       0.62166600     -4.08231800      1.29703300
H       1.62273000     -3.81664800      1.68164600
H      -0.06892900     -3.93330000      2.14636200
C       0.60818900     -5.53433800      0.86679600
H       1.34105800     -5.73881500      0.07137600
H      -0.37640700     -5.85143500      0.48974700
H       0.85605000     -6.20522200      1.70324700

69
1-CH3OH-methanol-opt  Gcorr(methanol)= -1345989.454 kcal/mol
 Ru                -0.02262000   -0.20070000    0.10851100
 H                 -0.00349000    1.35652300   -0.21772100
 P                 -2.31939400    0.00223700    0.44324900
 P                  2.28097000    0.04385100    0.42548000
 O                 -0.07986800   -0.68375900   -2.86306200
 N                 -0.01131000    0.07306000    2.25770300
 C                 -2.45002800   -0.02358100    2.27622600
 H                 -3.38723800    0.42117600    2.64359000
 H                 -2.47614500   -1.09116300    2.55055700
 C                 -1.20879500    0.63226900    2.85467600
 H                 -1.27319600    1.73714900    2.71363800
 H                 -1.20491900    0.48785600    3.95610900
 C                  1.18050800    0.65353900    2.84238300
 H                  1.18900200    0.51289500    3.94426000
 H                  1.22453700    1.75909900    2.69791100
 C                  2.42976200    0.02075900    2.25601800
 H                  2.47727600   -1.04557100    2.53387400
 H                  3.35816700    0.48516200    2.62054700
 C                 -0.04934000   -0.52804900   -1.69443300
 C                  0.78094000   -3.33632100    1.20049700
 H                  0.72243100   -3.87250900    0.24258100
 H                  0.65966600   -4.07844200    2.00824900
 O                 -0.23343200   -2.36056700    1.23729300
 H                 -0.07081900   -1.69511600    1.97304300
 H                  1.79264100   -2.90279200    1.28452400
 C                  3.53414700   -1.14029000   -0.19148300
 C                  3.18532800   -2.07187600   -1.17726500
 C                  4.84789800   -1.12090600    0.30047600
 C                  4.13396100   -2.97217100   -1.66355000
 H                  2.16018500   -2.09438900   -1.56151100
 C                  5.79137700   -2.02616500   -0.18119600
 H                  5.13805300   -0.39128600    1.06310500
 C                  5.43593300   -2.95205300   -1.16440100
 H                  3.85235200   -3.69406300   -2.43412100
 H                  6.81157500   -2.00699400    0.21033400
 H                  6.17817800   -3.65933400   -1.54288200
 C                  2.96522600    1.64690200   -0.13767400
 C                  2.91944100    1.92561100   -1.51346800
 C                  3.49418400    2.60699200    0.73310300
 C                  3.40574900    3.13289100   -2.00695700
 H                  2.49425100    1.18829400   -2.20380300
 C                  3.97135000    3.82204700    0.23576700
 H                  3.53793400    2.41908600    1.80884400
 C                  3.93147800    4.08657100   -1.13163200
 H                  3.36888300    3.33465100   -3.08044100
 H                  4.37820000    4.56466500    0.92686300
 H                  4.30691600    5.03740100   -1.51785300
 C                 -3.49448900   -1.26812500   -0.14939800
 C                 -4.86492300   -1.16897800    0.13509400
 C                 -3.02403600   -2.35905700   -0.89057500
 C                 -5.74682400   -2.15073400   -0.31085800
 H                 -5.24558300   -0.31589300    0.70625800
 C                 -3.91063200   -3.33904200   -1.33939300
 H                 -1.95571400   -2.43712200   -1.11786000
 C                 -5.27051400   -3.23648200   -1.04939500
 H                 -6.81277300   -2.06733300   -0.08432600
 H                 -3.53558100   -4.18536900   -1.92016800
 H                 -5.96463200   -4.00347200   -1.40210100
 C                 -3.08513400    1.56080600   -0.12644900
 C                 -3.58142200    2.53700800    0.74585800
 C                 -3.12671900    1.79724400   -1.51033000
 C                 -4.11486600    3.72548900    0.24200500
 H                 -3.55609900    2.38119200    1.82736300
 C                 -3.66765500    2.97871600   -2.00933800
 H                 -2.72744900    1.04733500   -2.20244800
 C                 -4.16207300    3.94780900   -1.13274000
 H                 -4.49769800    4.48030700    0.93354700
 H                 -3.69888900    3.14798300   -3.08857000
 H                 -4.58181100    4.87783000   -1.52399100

69
1-CH3OH-toluene-opt  Gcorr(toluene)= -1345988.545 kcal/mol  Gcorr(methanol)= -1345988.507 kcal/mol
Ru                -0.02328400   -0.19686700    0.10416900
 H                 -0.00667600    1.34881000   -0.25269800
 P                 -2.31302200    0.01023800    0.43703000
 P                  2.26793200    0.05667000    0.40518100
 O                 -0.10071000   -0.73785700   -2.85969000
 N                 -0.00339600    0.07236700    2.25967200
 C                 -2.44100200   -0.01869400    2.27443700
 H                 -3.37873800    0.42567700    2.64318000
 H                 -2.47065600   -1.08721600    2.54422600
 C                 -1.19804200    0.63074100    2.85884900
 H                 -1.25635500    1.73622400    2.72134800
 H                 -1.19607900    0.48065000    3.96025000
 C                  1.18612600    0.65911100    2.83739800
 H                  1.20426500    0.51861200    3.93987700
 H                  1.22269200    1.76441500    2.68985400
 C                  2.43389500    0.03289900    2.23908900
 H                  2.49009600   -1.03308700    2.51792600
 H                  3.36329900    0.49896900    2.60026300
 C                 -0.06240800   -0.54717200   -1.70367000
 C                  0.77954100   -3.32942500    1.19238600
 H                  0.71206200   -3.87865300    0.24230600
 H                  0.63958300   -4.05987200    2.00862500
 O                 -0.20642000   -2.33322300    1.21133300
 H                 -0.06294700   -1.68389900    1.96583900
 H                  1.80615100   -2.92565600    1.26858300
 C                  3.52866200   -1.13093900   -0.19994200
 C                  3.17902600   -2.07697700   -1.17115900
 C                  4.84382100   -1.10550200    0.28667200
 C                  4.12569500   -2.98517700   -1.64525200
 H                  2.15273900   -2.10183800   -1.55145500
 C                  5.78574100   -2.01873200   -0.18108600
 H                  5.13736800   -0.36161700    1.03393600
 C                  5.42779100   -2.95957200   -1.14837900
 H                  3.84230700   -3.71703400   -2.40536900
 H                  6.80687200   -1.99336700    0.20711900
 H                  6.16863700   -3.67312300   -1.51709900
 C                  2.96470200    1.65663200   -0.15467600
 C                  2.91603500    1.93769000   -1.52897000
 C                  3.50753700    2.61112600    0.71287100
 C                  3.41604000    3.13777800   -2.02385200
 H                  2.47291300    1.20902900   -2.21577100
 C                  3.99861400    3.81969800    0.21506800
 H                  3.54699000    2.42557400    1.78916900
 C                  3.95843700    4.08388400   -1.15167600
 H                  3.37452800    3.34043800   -3.09667100
 H                  4.41465500    4.55811900    0.90487400
 H                  4.34413100    5.02976900   -1.53931300
 C                 -3.48778900   -1.26798000   -0.14310400
 C                 -4.87235200   -1.11348900    0.01923200
 C                 -2.99322900   -2.43043900   -0.74699400
 C                 -5.74568200   -2.11005700   -0.40936700
 H                 -5.27072000   -0.20253900    0.47767900
 C                 -3.87065400   -3.42532600   -1.17822500
 H                 -1.91253100   -2.54745500   -0.87376800
 C                 -5.24523700   -3.26722900   -1.00906900
 H                 -6.82308500   -1.98167000   -0.27952000
 H                 -3.47698300   -4.32741300   -1.65266900
 H                 -5.93183700   -4.04608600   -1.34989600
 C                 -3.09814000    1.56368500   -0.11919700
 C                 -3.49888800    2.57697000    0.75946100
 C                 -3.24729900    1.76408000   -1.50054000
 C                 -4.04549900    3.76336800    0.26687500
 H                 -3.38324900    2.45197100    1.83909500
 C                 -3.79996100    2.94388100   -1.98848600
 H                 -2.92304000    0.98654800   -2.19987400
 C                 -4.20029600    3.94834300   -1.10489900
 H                 -4.35245400    4.54671100    0.96417700
 H                 -3.91375900    3.08355600   -3.06611700
 H                 -4.62965300    4.87699400   -1.48830900


  
  
 

     2
CO-gas-opt  Gcorr(gas)= -71105.31198 kcal/mol
C       0.00000000      0.00000000     -0.64750000
O       0.00000000      0.00000000      0.48569300

       2
H2-gas-opt  Gcorr(gas)= -735.5102862 kcal/mol
H       0.00000000      0.00000000      0.37739900
H       0.00000000      0.00000000     -0.37739900
